# Supplementary material for: Development of a next-generation NIL library in Arabidopsis thaliana for dissecting complex traits
Source: BMC Genomics. 2013 Sep 25;14:655. doi: 10.1186/1471-2164-14-655 (PMC3849958; doi:10.1186/1471-2164-14-655)
Supplement: Additional file 1 — R script used to select RILs for backcrossing. [file 1471-2164-14-655-S1.r]

library(qtl)

cr <- read.cross(file="TxKnewmap.csv",format="csv",genotypes=c("AA","AB","BB"))

n.recomb <- function(cross,chr,ind,min.nmar=2)
  {
    cross <- subset.cross(cross,chr=chr[1],ind=ind)
    
    xo <- rep(0,length(ind))
    
    for( i in 1:length(ind) )
      {
        x <- as.vector(cross$geno[[1]]$data[i,])
        x <- x[!is.na(x)]
        nx <- length(x)
        if(!is.na(nx))
          if(nx>=min.nmar)
            xo[i] <- sum(abs(diff(x)))
          else
            xo[i] <- NA
        else
          xo[i] <- NA
      }
    xo
  }

p.geno <- function(cross,ind)
  {
    cross <- subset.cross(cross,ind=ind)
    p <- matrix(nrow=nind(cross),ncol=nchr(cross))

    for( i in 1:nind(cross) )
      {
        for(j in 1:nchr(cross) )
          {
            p[i,j] <- mean(cross$geno[[j]]$prob[i,,1])
          }
      }
    p
  }

cr$pheno[,1] <- as.character(cr$pheno[,1])

cr <- calc.genoprob(cr,step=1)
p100 <- round(100*p.geno(cr,1:346))/100
p <- p.geno(cr,1:346)

rownames(p100) <- as.character(cr$pheno[1:346,1])
colnames(p100) <- c("chr1","chr2","chr3","chr4","chr5")

idx <- vector("list",5)
for( i in 1:5 )
  {
    idx[[i]] <- which(p100[,i]>=0.98)
  }

jdx <- unlist(idx)

pdf(file="hopefuls.pdf",width=25,height=20)
par(mfrow=c(1,5))
for( i in 1:5 )
{
  plot.geno(cr,chr=i,ind=jdx)
}
dev.off()


idx <- vector("list",5)
for( i in 1:5 )
  {
    hdx <- which(p100[,i]>=0.98)
    q <- p100[hdx,-i]
    q <- apply(q,1,mean)
    kdx <- order(q)[1:5]
    idx[[i]] <- hdx[kdx]
  }

jdx <- unlist(idx)

pdf(file="shortlist.pdf",width=25,height=10)
par(mfrow=c(1,5))
for( i in 1:5 )
{
  plot.geno(cr,chr=i,ind=jdx)
}
dev.off()


sum(p[,1]>=0.99)
sum(p[,2]>=0.99)
sum(p[,3]>=0.99)
sum(p[,4]>=0.99)
sum(p[,5]>=0.99)


sum(p[,1]>=0.98)
sum(p[,2]>=0.98)
sum(p[,3]>=0.98)
sum(p[,4]>=0.98)
sum(p[,5]>=0.98)


summary(cr)

sum(n.recomb(cr,1,3:346,20)==0,na.rm=T)
sum(n.recomb(cr,2,3:346,17)==0,na.rm=T)
sum(n.recomb(cr,3,3:346,12)==0,na.rm=T)
sum(n.recomb(cr,4,3:346,17)==0,na.rm=T)
sum(n.recomb(cr,5,3:346,20)==0,na.rm=T)
