# Supplementary material for: Development of a next-generation NIL library in Arabidopsis thaliana for dissecting complex traits
Source: BMC Genomics. 2013 Sep 25;14:655. doi: 10.1186/1471-2164-14-655 (PMC3849958; doi:10.1186/1471-2164-14-655)
Supplement: Additional file 2 — R script used to select NILs for introgressions spanning the genome. [file 1471-2164-14-655-S2.r]

rankInd <- function(z0,z1,chrid)
  {
    ntile <- ncol(z1)
    rankOut <- matrix(nrow=nrow(z1),ncol=ncol(z1))
    
    for( i in 1:ntile )
      {
        one <- -z1[,i]
        two <- (z0[,chrid[i]]-z1[,i])
        three <- apply(z0[,-chrid[i]],1,sum)
        rankOut[,i] <- order(one,two,three)
      }
    rankOut
  }
  

tileContrib <- function(cross,tileChrs,tileMpos)
  {
    inChr <- diff(tileChrs)
    ntile <- sum(inChr==0)
    contrib <- matrix(nrow=nind(cross),ncol=ntile)

    i <- 1
    for( j in 1:(length(tileChrs)-1) )
      {
        if(inChr[j]==0)
          {
            contrib[,i] <- contribRegion(cross,tileChrs[j],tileMpos[j:(j+1)])
            i <- i+1
          }
      }
    contrib
  }

# this function will calculate three numbers for every individual
# percent K in target region
# percent K outside target region in target chromosome
# percent K outside target chromosome

contribRegion <- function(cross,targetChr,targetInt)
  {
    # subset cross to the target chromosome
    cr <- subset(cross,chr=targetChr)
    
    # now we have to home in on the target region
    # get the map in the target chromosome
    chrMap <- pull.map(cr)
    chrMap <- unlist(chrMap[[1]])
    # we will get two markers that enclose the target region
    loidx <- sum(chrMap<targetInt[1]) + 1
    hiidx <- sum(chrMap<=targetInt[2]) 

    # print the selected marker interval
    print(chrMap[c(loidx,hiidx)])

    delMnames <- names(chrMap)[-(loidx:hiidx)]
    cr <- drop.markers(cr,delMnames)
    contrib <- contribCross(cr)
    contrib
  }

# this function will take a cross object and automatically calculate
# the approximate genetic length of the Kas contribution

contribCross <- function(cross)
  {
    # number of chrsomosomes and chromosome lengths
    NCHR <- nchr(cross)
    CHRLEN <- chrlen(cross)
    CHRNAMES <- chrnames(cross)
    NMAR <- nmar(cross)
    
    contrib <- matrix(nrow=nind(cross),ncol=NCHR)

    for( i in 1:NCHR )
      {
        # get genotypes on target chromosome and outside
        chrGeno <- pull.geno(cross,chr=CHRNAMES[i])
        # genotypes coded 2 (het) and 3 (Kas) to be coded 2; 1 denotes Tsu
        chrGeno[chrGeno>1] <- 2
        chrGeno <- chrGeno-1

        chrMap <- unlist(pull.map(cross,chr=CHRNAMES[i]))
        contribChr <- trapzChr(chrGeno,chrMap)
        contrib[,i] <- contribChr
      }
    contrib
  }

trapzChr <- function(z,mp)
  {
    apply(z,1,function(y) {trapz(mp,y)})
  }


##################################################################################
library(qtl)
library(caTools)

pop <- read.cross( file="BC1_S1_all.csv", format="csv", genotypes=c("T","KT","K"))

# make list of markers
mkChr <- c(rep(1,5),
           rep(2,4),
           rep(3,5),
           rep(4,4),
           rep(5,5))

mkPos <- c(7.35,27.00,72.47,132.09,178.03,
           29.74,69.92,114.10,128.81,
           4.10,27.31,77.00,108.03,138.34,
           0,52.04,95.85,135.34,
           13.99,25.61,60.33,118.39,137.43)

inNames <- find.marker(pop,chr=mkChr,pos=mkPos)
allNames <- markernames(pop)
outNames <- setdiff(allNames,inNames)

# subsetted cross with core set of markers
pop1 <- drop.markers(pop,outNames)

# for every marker interval get a set of individuals with the interval
# under consideration intact, and maximum T elsewhere

# fill genotypes
pop <- fill.geno(pop)

z0 <- contribCross(pop)
z1 <- tileContrib(pop,mkChr,mkPos)

# now we have all the information for ranking individuals for each tile
# we rank according to the following criterion
# (a) Kas contribution in target tile
# (b) Tsu contribution on target chromosome outside tile
# (c) Tsu contribution outside target chromosome

# z0 = Kas contribution on each chromosome
# z1 = Kas contribution on each tile
# chrid = chromosome of each tile

rnk <- rankInd(z0,z1,mkChr)
write.table(rnk,file="selection-order.txt",row.names=FALSE,col.names=FALSE)
write.table(pop$pheno,file="selection-individual-names.txt",row.names=FALSE,col.names=FALSE)
