# Supplementary material for: Development of a next-generation NIL library in Arabidopsis thaliana for dissecting complex traits
Source: BMC Genomics. 2013 Sep 25;14:655. doi: 10.1186/1471-2164-14-655 (PMC3849958; doi:10.1186/1471-2164-14-655)
Supplement: Additional file 3 — CSV Table of genotypes of the NIL population. [file 1471-2164-14-655-S3.csv]

Chr	Start	End	Ori	Position	KT116.17.5	KT116.17.7	KT116.17.8	KT116.17.9	KT116.63.15	KT116.80.11	KT116.80.15	KT116.80.16	KT116.80.19	KT116.80.2	KT116.80.21	KT116.80.5	KT116.80.8	KT131.13.1	KT131.13.19	KT131.13.23	KT131.29.16	KT131.31.14	KT154.1.1	KT154.1.11	KT154.1.17	KT154.1.9	KT154.112.12	KT154.112.21	KT154.112.8	KT154.112.9	KT154.2.3	KT182.124.2	KT182.124.4	KT182.124.5	KT182.225.12	KT182.225.13	KT182.225.3	KT182.225.7	KT182.225.9	KT182.9.11	TK161.170.13	TK161.170.17	TK161.170.6	TK161.58.11	TK161.58.19	TK161.58.2	TK161.58.9	TK161.60.11	TK161.60.7
Chr1	21771	21806	F	21775	NA	NA	NA	NA	NA	NA	NA	NA	NA	NA	NA	NA	NA	Kas	NA	NA	NA	NA	NA	Tsu	NA	NA	NA	NA	NA	NA	NA	NA	NA	NA	NA	NA	Tsu	NA	Tsu	NA	NA	NA	NA	NA	Het	NA	Tsu	Tsu	NA
Chr1	455940	455975	F	455960	NA	NA	NA	NA	NA	NA	NA	NA	NA	NA	NA	NA	NA	NA	NA	NA	NA	NA	NA	NA	NA	NA	NA	NA	NA	NA	NA	NA	NA	NA	NA	NA	NA	NA	NA	NA	NA	NA	NA	NA	NA	NA	NA	NA	NA
Chr1	455940	455975	F	455968	NA	NA	NA	NA	NA	NA	NA	NA	NA	NA	NA	NA	NA	NA	NA	NA	NA	NA	NA	NA	NA	NA	NA	NA	NA	NA	NA	NA	NA	NA	NA	NA	NA	NA	NA	NA	NA	NA	NA	NA	NA	NA	NA	NA	NA
Chr1	505068	505103	F	505086	NA	Het	Het	Het	NA	NA	Tsu	NA	NA	Tsu	NA	Tsu	Tsu	Kas	Het	Kas	Het	Tsu	NA	Tsu	Tsu	Tsu	Tsu	Tsu	Tsu	Tsu	Tsu	Tsu	Tsu	Tsu	Tsu	Tsu	NA	Tsu	Tsu	Tsu	NA	Tsu	Tsu	NA	NA	NA	Tsu	NA	NA
Chr1	505068	505103	F	505092	NA	Het	Het	Het	NA	NA	Tsu	NA	NA	Tsu	NA	Tsu	NA	Kas	Het	Kas	Het	Tsu	NA	Tsu	Tsu	Tsu	Tsu	Tsu	Tsu	Tsu	Tsu	Tsu	Tsu	Tsu	Tsu	Tsu	NA	NA	Tsu	NA	NA	NA	Tsu	NA	NA	NA	Tsu	NA	Tsu
Chr1	614456	614491	F	614463	Tsu	Het	NA	Het	NA	NA	Tsu	NA	NA	NA	Tsu	Tsu	Tsu	NA	Het	NA	Het	Tsu	Tsu	Tsu	Tsu	Tsu	Tsu	Tsu	Tsu	NA	Tsu	Tsu	Tsu	Tsu	NA	Tsu	Tsu	Tsu	NA	Tsu	Tsu	NA	Tsu	Tsu	Het	NA	NA	NA	Tsu
Chr1	630413	630448	F	630424	Tsu	NA	Het	Het	Het	Tsu	Tsu	Tsu	NA	NA	NA	Tsu	Tsu	Kas	Het	Kas	Het	Tsu	NA	Tsu	Tsu	Tsu	Tsu	Tsu	Tsu	Tsu	Tsu	Tsu	Tsu	Tsu	NA	Tsu	Tsu	NA	Tsu	Tsu	NA	NA	Tsu	Tsu	Het	NA	Tsu	NA	Tsu
Chr1	1235600	1235635	F	1235611	NA	Het	Het	Het	Het	Tsu	Tsu	NA	NA	NA	Tsu	Tsu	NA	NA	NA	NA	NA	NA	Tsu	Tsu	NA	Tsu	Tsu	Tsu	Tsu	Tsu	Tsu	Het	NA	Tsu	Kas	Het	Het	NA	NA	Het	Tsu	NA	NA	Tsu	Het	NA	Tsu	NA	NA
Chr1	1244373	1244408	F	1244402	Tsu	NA	NA	NA	NA	NA	NA	NA	NA	NA	Tsu	Tsu	NA	Kas	NA	Kas	Kas	NA	Tsu	Tsu	Tsu	Tsu	NA	Tsu	Tsu	NA	Tsu	Het	Het	Tsu	Kas	Het	Het	Het	NA	NA	NA	Tsu	NA	NA	Het	NA	NA	NA	Tsu
Chr1	1247006	1247041	F	1247021	Tsu	Het	Het	Het	Het	Tsu	NA	NA	NA	NA	Tsu	Tsu	Tsu	Kas	Het	Kas	NA	Tsu	Tsu	Tsu	Tsu	Tsu	Tsu	Tsu	Tsu	Tsu	Tsu	Het	NA	Tsu	Kas	Het	NA	NA	NA	Het	Tsu	Tsu	Tsu	Tsu	NA	NA	Tsu	Tsu	Tsu
Chr1	1247006	1247041	F	1247032	Tsu	Het	Het	Het	NA	Tsu	NA	NA	NA	NA	Tsu	Tsu	Tsu	Kas	NA	Kas	NA	Tsu	Tsu	Tsu	Tsu	Tsu	Tsu	Tsu	NA	Tsu	Tsu	Het	NA	NA	Kas	Het	NA	NA	NA	Het	Tsu	Tsu	Tsu	Tsu	NA	NA	NA	Tsu	Tsu
Chr1	1251323	1251358	F	1251332	NA	NA	NA	NA	NA	NA	NA	NA	NA	NA	NA	NA	NA	Kas	NA	Kas	Kas	NA	NA	NA	NA	NA	NA	NA	NA	NA	NA	NA	NA	NA	Kas	NA	NA	NA	NA	NA	NA	NA	NA	NA	NA	NA	NA	NA	NA
Chr1	1270607	1270642	F	1270617	Tsu	NA	NA	NA	NA	NA	Tsu	NA	NA	NA	Tsu	Tsu	Tsu	NA	NA	Kas	Kas	Tsu	Tsu	Tsu	Tsu	Tsu	Tsu	Tsu	Tsu	NA	NA	NA	NA	Tsu	Kas	Het	Het	Het	NA	NA	Tsu	Tsu	Tsu	Tsu	Het	NA	Tsu	NA	NA
Chr1	1320342	1320377	F	1320372	NA	NA	NA	Het	Het	NA	Tsu	Tsu	Tsu	Tsu	Tsu	Tsu	Tsu	NA	NA	Kas	Kas	NA	Tsu	Tsu	Tsu	Tsu	Tsu	Tsu	NA	NA	Tsu	Kas	NA	NA	Kas	Het	NA	NA	NA	Het	NA	NA	Tsu	Tsu	Het	Tsu	Tsu	Tsu	Tsu
Chr1	2040085	2040120	F	2040091	NA	NA	Het	Het	Kas	Tsu	NA	Tsu	Tsu	Tsu	NA	NA	Tsu	NA	Het	Kas	Kas	Tsu	Tsu	Tsu	Tsu	NA	Tsu	Tsu	NA	NA	Tsu	Kas	NA	Tsu	NA	Het	Het	NA	NA	NA	Tsu	NA	Tsu	NA	NA	NA	Tsu	Tsu	NA
Chr1	2044445	2044480	F	2044453	Tsu	NA	Het	Het	Kas	Tsu	NA	Tsu	NA	Tsu	Tsu	Tsu	NA	Kas	NA	Kas	Kas	NA	Tsu	Tsu	NA	Tsu	Tsu	Tsu	Tsu	NA	Tsu	Kas	NA	NA	Kas	Het	Het	NA	NA	Het	Tsu	Tsu	NA	NA	NA	NA	Tsu	Tsu	Tsu
Chr1	2134138	2134173	F	2134149	Tsu	Het	NA	Het	Kas	Tsu	Tsu	NA	NA	NA	NA	Tsu	Tsu	Kas	Het	Kas	Kas	Tsu	Tsu	Tsu	Tsu	Tsu	Tsu	Tsu	Tsu	Tsu	Tsu	Kas	Het	Tsu	NA	Het	NA	NA	Het	Het	Tsu	Tsu	NA	Tsu	Het	NA	Tsu	NA	Tsu
Chr1	2162696	2162731	F	2162702	NA	Het	NA	NA	NA	NA	Tsu	NA	NA	NA	NA	NA	Tsu	Kas	Het	Kas	Kas	Tsu	NA	NA	NA	Tsu	NA	Tsu	NA	Tsu	NA	Kas	Het	NA	NA	NA	Het	NA	NA	Het	NA	NA	NA	Tsu	Het	NA	NA	NA	NA
Chr1	2260728	2260763	F	2260736	Tsu	NA	Het	Het	Kas	Tsu	Tsu	Tsu	NA	NA	Tsu	NA	Tsu	Kas	NA	Kas	Kas	Tsu	Tsu	Tsu	NA	Tsu	Tsu	Tsu	Tsu	Tsu	NA	Kas	Het	Tsu	Kas	Het	Het	Het	NA	Het	Tsu	Tsu	NA	NA	Het	NA	Tsu	NA	NA
Chr1	2345790	2345825	F	2345807	Tsu	Het	NA	Het	NA	Tsu	Tsu	NA	NA	NA	Tsu	Tsu	Tsu	NA	NA	Kas	Kas	NA	NA	Tsu	Tsu	Tsu	Tsu	Tsu	Tsu	Tsu	Tsu	Kas	Het	Tsu	NA	NA	Het	Het	NA	Het	Tsu	Tsu	Tsu	Tsu	NA	NA	Tsu	Tsu	Tsu
Chr1	2642844	2642879	F	2642852	Tsu	Kas	Het	NA	Kas	Tsu	NA	NA	NA	NA	NA	NA	Tsu	Kas	Kas	Kas	Kas	Tsu	NA	Tsu	Tsu	NA	Tsu	Tsu	Tsu	Tsu	Tsu	Kas	Het	Tsu	Kas	Het	Het	Het	NA	Het	Tsu	Tsu	Tsu	NA	NA	NA	Tsu	NA	Tsu
Chr1	2642917	2642952	F	2642924	NA	NA	NA	NA	NA	NA	NA	NA	NA	NA	NA	NA	NA	NA	NA	NA	NA	NA	NA	NA	NA	NA	NA	NA	NA	NA	NA	NA	NA	NA	NA	NA	NA	NA	NA	NA	NA	NA	NA	NA	Kas	NA	NA	NA	NA
Chr1	2821794	2821829	F	2821796	NA	Kas	NA	NA	NA	NA	NA	NA	NA	NA	NA	NA	NA	Kas	NA	Kas	Kas	NA	NA	NA	NA	NA	NA	NA	NA	NA	NA	Kas	NA	NA	Kas	NA	NA	NA	NA	NA	NA	NA	NA	NA	NA	NA	NA	NA	NA
Chr1	2856876	2856911	F	2856886	Tsu	NA	NA	NA	NA	NA	Tsu	NA	NA	NA	Tsu	Tsu	Tsu	NA	Het	NA	NA	Tsu	Tsu	Tsu	Tsu	Tsu	Tsu	Tsu	Tsu	Tsu	Tsu	NA	NA	Tsu	NA	NA	NA	NA	Het	Het	Tsu	Tsu	Tsu	Tsu	NA	NA	NA	NA	Tsu
Chr1	2856876	2856911	F	2856891	Tsu	NA	NA	NA	NA	NA	Tsu	NA	NA	NA	Tsu	Tsu	Tsu	NA	Het	NA	NA	Tsu	Tsu	Tsu	Tsu	Tsu	Tsu	Tsu	Tsu	Tsu	Tsu	NA	NA	Tsu	NA	NA	NA	NA	Het	Het	Tsu	NA	Tsu	Tsu	NA	NA	NA	NA	Tsu
Chr1	2959664	2959699	F	2959692	Tsu	Het	NA	Het	Kas	Tsu	Tsu	NA	NA	NA	Tsu	Tsu	Tsu	NA	Het	Kas	Kas	NA	NA	Tsu	Tsu	Tsu	Tsu	NA	Tsu	Tsu	Tsu	Kas	Het	Tsu	NA	Het	Het	Het	Het	Het	Tsu	Tsu	Tsu	Tsu	Het	NA	Tsu	Tsu	Tsu
Chr1	2959664	2959699	F	2959697	Tsu	NA	NA	NA	NA	Tsu	NA	NA	NA	NA	Tsu	NA	Tsu	NA	NA	NA	NA	NA	NA	Tsu	Tsu	Tsu	Tsu	NA	Tsu	Tsu	Tsu	NA	NA	Tsu	NA	NA	NA	NA	NA	NA	NA	Tsu	Tsu	NA	NA	NA	NA	Tsu	Tsu
Chr1	2962897	2962932	F	2962925	NA	NA	NA	NA	NA	NA	NA	NA	NA	NA	NA	NA	NA	NA	NA	NA	NA	NA	NA	NA	NA	NA	NA	NA	NA	NA	NA	NA	NA	NA	NA	NA	NA	NA	NA	NA	NA	NA	NA	NA	NA	NA	NA	NA	NA
Chr1	2962897	2962932	F	2962926	NA	NA	NA	NA	NA	NA	NA	NA	NA	NA	NA	NA	NA	NA	NA	NA	NA	NA	NA	NA	NA	NA	NA	NA	NA	NA	NA	NA	NA	NA	NA	NA	NA	NA	NA	NA	NA	NA	NA	NA	NA	NA	NA	NA	NA
Chr1	2966573	2966608	F	2966590	NA	Het	NA	Het	Kas	Tsu	Tsu	Tsu	Tsu	Tsu	Tsu	Tsu	Tsu	Kas	NA	Kas	Kas	Tsu	Tsu	NA	Tsu	Tsu	Tsu	Tsu	NA	Tsu	Tsu	Kas	Het	Tsu	Kas	Het	Het	Het	NA	Het	Tsu	Tsu	Tsu	Tsu	Het	NA	Tsu	NA	Tsu
Chr1	3129802	3129837	F	3129820	NA	NA	NA	NA	NA	NA	NA	NA	NA	NA	NA	NA	NA	NA	NA	NA	NA	NA	NA	NA	NA	NA	NA	NA	NA	NA	NA	NA	NA	NA	NA	NA	NA	Het	NA	NA	NA	NA	NA	NA	NA	NA	NA	NA	NA
Chr1	3237862	3237897	F	3237866	Tsu	NA	Het	Het	NA	Tsu	NA	NA	NA	NA	Tsu	NA	Tsu	NA	NA	Kas	NA	NA	NA	Tsu	NA	Tsu	Tsu	NA	NA	NA	NA	Kas	NA	Tsu	NA	Het	Het	Het	NA	NA	Tsu	Tsu	NA	NA	NA	NA	NA	NA	Tsu
Chr1	3237862	3237897	F	3237889	Tsu	NA	NA	Het	NA	Tsu	NA	NA	NA	NA	Tsu	NA	Tsu	Kas	NA	Kas	NA	Tsu	NA	Tsu	NA	Tsu	Tsu	NA	NA	NA	NA	Kas	NA	Tsu	Kas	Het	Het	Het	NA	NA	Tsu	Tsu	NA	NA	NA	NA	NA	NA	Tsu
Chr1	3254512	3254547	F	3254519	Tsu	Het	Het	Het	Kas	Tsu	Tsu	Tsu	Tsu	Tsu	Tsu	Tsu	Tsu	NA	Het	NA	NA	Tsu	Tsu	Tsu	Tsu	Tsu	Tsu	Tsu	Tsu	NA	Tsu	NA	Het	Tsu	NA	Het	NA	Het	Het	NA	Tsu	Tsu	Tsu	Tsu	Het	NA	NA	Tsu	Tsu
Chr1	3289257	3289292	F	3289261	NA	NA	NA	NA	NA	NA	NA	NA	NA	NA	NA	NA	NA	NA	NA	NA	NA	NA	NA	NA	NA	NA	NA	NA	NA	NA	NA	NA	NA	NA	NA	NA	NA	NA	NA	NA	NA	NA	NA	NA	NA	NA	NA	NA	NA
Chr1	3289257	3289292	F	3289263	NA	NA	NA	NA	NA	NA	NA	NA	NA	NA	NA	NA	NA	NA	NA	NA	NA	NA	NA	NA	NA	NA	NA	NA	NA	NA	NA	NA	NA	NA	NA	NA	NA	NA	NA	NA	NA	NA	NA	NA	NA	NA	NA	NA	NA
Chr1	3294777	3294812	F	3294804	Tsu	Het	Het	NA	NA	Tsu	Tsu	NA	NA	Tsu	Tsu	Tsu	Tsu	NA	Het	NA	NA	Tsu	Tsu	Tsu	Tsu	NA	Tsu	Tsu	Tsu	NA	NA	NA	NA	Tsu	NA	Het	Het	Het	NA	Het	Tsu	NA	Tsu	Tsu	Het	NA	Tsu	Tsu	NA
Chr1	3378681	3378716	F	3378705	Tsu	NA	Het	Het	Kas	Tsu	Tsu	Tsu	Tsu	Tsu	NA	Tsu	NA	Kas	NA	Kas	NA	Tsu	NA	NA	Tsu	Tsu	NA	Tsu	NA	NA	NA	Kas	Het	Tsu	Kas	Het	NA	Het	NA	Het	Tsu	Tsu	NA	Tsu	Het	NA	Tsu	NA	Tsu
Chr1	3565183	3565218	F	3565198	Tsu	Het	Het	Het	NA	Tsu	Tsu	Tsu	NA	NA	Tsu	Tsu	Tsu	NA	NA	NA	NA	Tsu	Tsu	Tsu	Tsu	Tsu	Tsu	Tsu	Tsu	Tsu	Tsu	Kas	NA	Tsu	NA	Het	Het	Het	NA	Het	Tsu	Tsu	Tsu	Tsu	Het	NA	NA	Tsu	NA
Chr1	3789479	3789514	F	3789495	Tsu	NA	Het	Het	Kas	Tsu	Tsu	Tsu	Tsu	NA	Tsu	Tsu	Tsu	NA	Het	Kas	Kas	Tsu	Tsu	Tsu	Tsu	NA	Tsu	Tsu	Tsu	Tsu	Tsu	Kas	Het	Tsu	Kas	Tsu	Het	Het	Het	Het	Tsu	Tsu	Tsu	Tsu	NA	Tsu	NA	Tsu	Tsu
Chr1	3931205	3931240	F	3931207	NA	NA	NA	NA	NA	Tsu	Tsu	Tsu	NA	NA	Tsu	Tsu	Tsu	NA	NA	NA	NA	Tsu	NA	Tsu	Tsu	Tsu	NA	Tsu	Tsu	Tsu	Tsu	NA	NA	Tsu	NA	Tsu	NA	NA	NA	NA	Tsu	NA	NA	NA	NA	NA	NA	NA	Tsu
Chr1	3931251	3931286	F	3931276	NA	Het	Het	Het	NA	Tsu	NA	NA	NA	NA	Tsu	Tsu	NA	NA	Het	NA	NA	Tsu	Tsu	Tsu	Tsu	NA	Tsu	Tsu	Tsu	Tsu	Tsu	NA	Het	Tsu	NA	Tsu	Het	Het	NA	Het	Tsu	NA	Tsu	Tsu	Het	Tsu	Tsu	Tsu	Tsu
Chr1	3931251	3931286	F	3931282	NA	Het	NA	Het	NA	Tsu	Tsu	NA	NA	NA	Tsu	Tsu	NA	NA	Het	NA	NA	Tsu	Tsu	NA	Tsu	NA	Tsu	Tsu	Tsu	NA	Tsu	NA	Het	Tsu	NA	Tsu	Het	Het	NA	Het	Tsu	NA	NA	Tsu	Het	Tsu	Tsu	Tsu	Tsu
Chr1	4048025	4048060	F	4048033	Tsu	NA	NA	NA	NA	NA	Tsu	NA	NA	NA	Tsu	NA	Tsu	Kas	NA	NA	NA	Tsu	Tsu	Tsu	Tsu	Tsu	Tsu	Tsu	Tsu	NA	NA	NA	Het	Tsu	NA	Tsu	NA	Het	NA	NA	NA	Tsu	Tsu	NA	NA	NA	Tsu	Tsu	NA
Chr1	4140059	4140094	F	4140064	Tsu	NA	NA	NA	NA	NA	Tsu	NA	NA	NA	Tsu	Tsu	Tsu	NA	Het	Kas	NA	Tsu	Tsu	Tsu	Tsu	Tsu	Tsu	Tsu	Tsu	Tsu	Tsu	Kas	NA	NA	Kas	Tsu	Het	Het	NA	Het	Tsu	Tsu	Tsu	Tsu	NA	NA	NA	NA	Tsu
Chr1	4140059	4140094	F	4140066	Tsu	NA	Het	Het	NA	NA	Tsu	NA	NA	NA	Tsu	Tsu	Tsu	Kas	Het	Kas	NA	Tsu	Tsu	NA	Tsu	Tsu	NA	Tsu	Tsu	Tsu	Tsu	Kas	NA	NA	Kas	Tsu	Het	Het	NA	Het	Tsu	Tsu	Tsu	Tsu	NA	NA	NA	NA	Tsu
Chr1	4140059	4140094	F	4140067	Tsu	Het	NA	NA	NA	NA	Tsu	NA	NA	NA	Tsu	Tsu	Tsu	Kas	Het	Kas	NA	Tsu	NA	Tsu	Tsu	Tsu	NA	Tsu	Tsu	NA	Tsu	Kas	Het	NA	Kas	Tsu	Het	NA	NA	Het	Tsu	Tsu	Tsu	Tsu	NA	NA	NA	NA	NA
Chr1	4327667	4327702	F	4327695	Tsu	Kas	Het	NA	Kas	NA	Tsu	NA	NA	NA	NA	Tsu	Tsu	Kas	Het	Kas	Kas	Tsu	Tsu	Tsu	Tsu	Tsu	NA	Tsu	Tsu	Tsu	NA	Kas	NA	Tsu	Kas	Tsu	Het	NA	NA	Het	NA	Tsu	Tsu	Tsu	Het	NA	Tsu	Tsu	Tsu
Chr1	4521304	4521339	F	4521331	NA	NA	NA	NA	NA	NA	NA	NA	NA	NA	NA	NA	NA	Kas	NA	NA	NA	NA	NA	Tsu	NA	NA	NA	NA	Tsu	NA	NA	Kas	NA	NA	NA	NA	Het	Het	NA	Het	Tsu	Tsu	NA	NA	NA	NA	Tsu	NA	Tsu
Chr1	4716385	4716420	F	4716389	NA	NA	NA	NA	NA	NA	NA	NA	NA	NA	NA	NA	NA	NA	NA	NA	NA	NA	NA	NA	NA	NA	NA	NA	NA	NA	NA	NA	NA	NA	NA	NA	NA	NA	NA	NA	NA	NA	NA	NA	NA	NA	NA	NA	NA
Chr1	4716385	4716420	F	4716396	NA	NA	NA	NA	NA	NA	NA	NA	NA	NA	NA	NA	NA	NA	NA	NA	NA	NA	NA	NA	NA	NA	NA	NA	NA	NA	NA	NA	NA	NA	NA	NA	NA	NA	NA	NA	NA	NA	NA	NA	NA	NA	NA	NA	NA
Chr1	4825327	4825362	F	4825328	NA	NA	NA	NA	NA	NA	NA	NA	NA	NA	NA	NA	NA	Kas	NA	Kas	Kas	NA	NA	NA	NA	NA	NA	NA	NA	NA	NA	Kas	NA	NA	NA	NA	NA	NA	NA	NA	NA	NA	NA	NA	NA	NA	NA	NA	NA
Chr1	4835261	4835296	F	4835293	NA	NA	NA	NA	NA	NA	NA	NA	NA	NA	NA	NA	NA	NA	NA	NA	NA	NA	NA	NA	NA	NA	NA	NA	NA	NA	NA	NA	NA	NA	NA	NA	NA	NA	NA	NA	NA	NA	NA	NA	NA	NA	NA	NA	NA
Chr1	5273944	5273979	F	5273972	Tsu	Het	NA	Het	NA	Tsu	NA	NA	NA	NA	Tsu	Tsu	NA	Kas	Het	NA	Kas	NA	NA	Tsu	NA	Tsu	Tsu	Tsu	Tsu	NA	Tsu	Kas	Het	Tsu	Het	Tsu	Het	Het	NA	NA	Tsu	Tsu	NA	NA	NA	NA	NA	NA	Tsu
Chr1	5308051	5308086	F	5308062	Tsu	Het	Het	Het	NA	Tsu	Tsu	Tsu	Tsu	Tsu	Tsu	Tsu	Tsu	NA	Het	Kas	Kas	NA	Tsu	Tsu	Tsu	Tsu	Tsu	Tsu	Tsu	Tsu	Tsu	Kas	NA	Tsu	Het	Tsu	Het	NA	Het	NA	Tsu	NA	Tsu	Tsu	Het	Tsu	Tsu	NA	Tsu
Chr1	5440277	5440312	F	5440280	NA	NA	NA	NA	NA	NA	NA	NA	NA	NA	NA	NA	NA	NA	NA	NA	NA	NA	NA	NA	NA	NA	NA	NA	NA	NA	NA	NA	NA	NA	NA	NA	NA	NA	NA	NA	NA	NA	NA	NA	NA	NA	NA	NA	NA
Chr1	5440277	5440312	F	5440281	NA	NA	NA	NA	NA	NA	NA	NA	NA	NA	NA	NA	NA	NA	NA	NA	NA	NA	NA	NA	NA	NA	NA	NA	NA	NA	NA	NA	NA	NA	NA	NA	NA	NA	NA	NA	NA	NA	NA	NA	NA	NA	NA	NA	NA
Chr1	5703389	5703424	F	5703413	NA	NA	NA	NA	Kas	Tsu	NA	NA	Tsu	NA	NA	NA	NA	Kas	NA	NA	Kas	NA	NA	NA	NA	NA	NA	NA	NA	NA	NA	Kas	NA	NA	NA	NA	Het	NA	NA	NA	NA	NA	NA	NA	NA	NA	NA	NA	NA
Chr1	5945092	5945127	F	5945107	NA	NA	NA	NA	NA	NA	NA	NA	NA	NA	NA	NA	NA	NA	NA	NA	Kas	NA	NA	NA	NA	NA	NA	NA	Tsu	NA	NA	Kas	NA	NA	NA	NA	Het	NA	NA	Het	Tsu	NA	NA	NA	NA	NA	NA	NA	NA
Chr1	6146296	6146331	F	6146324	Tsu	Het	Tsu	Het	NA	Tsu	Tsu	NA	NA	NA	Tsu	Tsu	Tsu	Kas	Het	Kas	Kas	Tsu	Tsu	Tsu	Tsu	Tsu	Tsu	Tsu	NA	Tsu	Tsu	Kas	Het	Tsu	Het	Tsu	Het	NA	NA	NA	NA	NA	Tsu	Tsu	Tsu	NA	Tsu	Tsu	Tsu
Chr1	6315425	6315460	F	6315442	Tsu	Het	Tsu	Het	Kas	Tsu	Tsu	NA	NA	Tsu	Tsu	Tsu	Tsu	NA	Het	Kas	Kas	Tsu	Tsu	NA	Tsu	Tsu	Tsu	Tsu	Tsu	Tsu	Tsu	Kas	Het	Tsu	NA	Tsu	Het	Het	Het	Het	Tsu	Tsu	Tsu	Tsu	Tsu	NA	Tsu	NA	Tsu
Chr1	6351891	6351926	F	6351921	NA	NA	NA	NA	NA	NA	NA	NA	NA	NA	NA	NA	NA	NA	NA	NA	NA	NA	NA	NA	NA	NA	NA	NA	NA	NA	NA	NA	NA	NA	NA	NA	NA	NA	NA	NA	NA	Tsu	NA	NA	NA	NA	NA	NA	NA
Chr1	6565961	6565996	F	6565970	Tsu	NA	Tsu	NA	Kas	Tsu	Tsu	Tsu	NA	Tsu	Tsu	Tsu	Tsu	NA	Het	Kas	Kas	Tsu	Tsu	Tsu	Tsu	NA	Tsu	Tsu	Tsu	Tsu	Tsu	NA	Het	Tsu	Het	Tsu	Het	Het	Het	Het	Tsu	Tsu	Tsu	Tsu	Tsu	NA	Tsu	Tsu	Tsu
Chr1	6855290	6855325	F	6855314	NA	NA	NA	NA	NA	NA	NA	NA	NA	NA	NA	NA	NA	Kas	NA	Kas	Kas	NA	NA	Tsu	NA	NA	NA	NA	NA	NA	NA	NA	NA	NA	Het	NA	Het	NA	NA	NA	Tsu	NA	NA	NA	Tsu	NA	Tsu	Tsu	NA
Chr1	7123865	7123900	F	7123893	NA	NA	Tsu	Het	Kas	NA	Tsu	NA	NA	NA	Tsu	NA	Tsu	NA	Het	NA	Kas	Tsu	Tsu	Tsu	Tsu	Tsu	Tsu	NA	Tsu	Tsu	Tsu	Kas	NA	Tsu	NA	Tsu	Het	NA	NA	Het	Tsu	Tsu	Tsu	Tsu	NA	NA	Tsu	NA	Tsu
Chr1	7425948	7425983	F	7425955	Tsu	NA	Tsu	Kas	Kas	Tsu	Tsu	NA	Tsu	Tsu	Tsu	Tsu	Tsu	NA	Het	Kas	Kas	Tsu	Tsu	NA	Tsu	Tsu	Tsu	Tsu	Tsu	NA	Tsu	Kas	Het	NA	NA	Tsu	Het	NA	Het	Het	Tsu	Tsu	Tsu	Tsu	Tsu	NA	NA	NA	Tsu
Chr1	7425948	7425983	F	7425958	Tsu	NA	Tsu	Kas	Kas	Tsu	Tsu	NA	Tsu	Tsu	Tsu	Tsu	Tsu	NA	Het	Kas	Kas	Tsu	Tsu	NA	Tsu	Tsu	Tsu	Tsu	Tsu	Tsu	Tsu	Kas	Het	NA	NA	Tsu	Het	NA	Het	Het	Tsu	Tsu	NA	Tsu	Tsu	NA	NA	NA	Tsu
Chr1	7429223	7429258	F	7429238	NA	NA	NA	NA	NA	NA	NA	NA	NA	NA	NA	NA	NA	NA	NA	NA	NA	NA	NA	NA	NA	NA	NA	NA	NA	NA	NA	NA	NA	NA	NA	NA	NA	NA	NA	NA	NA	NA	NA	NA	NA	NA	NA	NA	NA
Chr1	7643823	7643858	F	7643847	Tsu	NA	Tsu	Kas	Kas	Tsu	Tsu	Tsu	NA	Tsu	Tsu	Tsu	Tsu	Kas	Het	Kas	Kas	Tsu	Tsu	Tsu	Tsu	Tsu	Tsu	Tsu	Tsu	NA	Tsu	NA	Het	Tsu	Het	Tsu	Het	Het	NA	Het	Tsu	Tsu	Tsu	Tsu	Tsu	NA	Tsu	Tsu	Tsu
Chr1	7667428	7667463	F	7667459	Tsu	Het	Tsu	Het	Het	Tsu	Tsu	Tsu	NA	NA	Tsu	Tsu	Tsu	NA	NA	NA	Kas	Tsu	Tsu	NA	Tsu	Tsu	Tsu	Tsu	Tsu	Tsu	Tsu	Kas	NA	Tsu	NA	Tsu	NA	NA	Het	NA	Tsu	Tsu	Tsu	Tsu	NA	NA	NA	NA	Tsu
Chr1	7799336	7799371	F	7799352	Tsu	Het	Tsu	Kas	NA	Tsu	Tsu	NA	NA	NA	Tsu	Tsu	Tsu	Kas	Het	Kas	Kas	Tsu	Tsu	Tsu	Tsu	Tsu	Tsu	Tsu	Tsu	Tsu	Tsu	NA	Het	Tsu	Het	Tsu	Het	Het	NA	Het	Tsu	Tsu	Tsu	Tsu	Tsu	NA	NA	NA	Tsu
Chr1	7849906	7849941	F	7849926	Tsu	Het	Tsu	NA	Kas	Tsu	Tsu	NA	NA	NA	Tsu	Tsu	Tsu	Kas	Het	Kas	Kas	Tsu	Tsu	Tsu	Tsu	NA	Tsu	Tsu	Tsu	Tsu	Tsu	Kas	Het	NA	Het	Tsu	Het	NA	Het	NA	Tsu	Tsu	Tsu	Tsu	Tsu	NA	Tsu	Tsu	Tsu
Chr1	8035982	8036017	F	8036009	Tsu	Tsu	Tsu	Kas	NA	Tsu	NA	Tsu	NA	Tsu	Tsu	Tsu	Tsu	Kas	Het	NA	Kas	NA	Tsu	Tsu	Tsu	Tsu	Tsu	Tsu	NA	NA	Tsu	Kas	Het	NA	Het	NA	Het	NA	NA	Het	Tsu	NA	Tsu	Tsu	Tsu	Tsu	NA	NA	Tsu
Chr1	8243990	8244025	F	8244019	Tsu	Tsu	NA	NA	Kas	Tsu	Tsu	Tsu	Tsu	Tsu	Tsu	Tsu	Tsu	NA	Het	NA	NA	Tsu	Tsu	Tsu	Tsu	Tsu	Tsu	Tsu	Tsu	NA	Tsu	NA	Het	Tsu	Het	Tsu	NA	NA	Het	NA	Tsu	Tsu	Tsu	Tsu	Tsu	NA	NA	NA	Tsu
Chr1	8260890	8260925	F	8260921	Tsu	Tsu	NA	NA	NA	NA	Tsu	NA	NA	NA	Tsu	Tsu	Tsu	Kas	Het	Kas	Kas	Tsu	Tsu	Tsu	NA	Tsu	Tsu	Tsu	NA	Tsu	Tsu	NA	Het	Tsu	Het	Tsu	NA	Het	NA	Het	NA	Tsu	NA	Tsu	Tsu	NA	Tsu	NA	Tsu
Chr1	8509950	8509985	F	8509956	Tsu	Tsu	Tsu	NA	Kas	Tsu	Tsu	Tsu	Tsu	Tsu	Tsu	NA	Tsu	NA	Het	Kas	NA	NA	Tsu	Tsu	Tsu	Tsu	Tsu	Tsu	Tsu	Tsu	Tsu	NA	Het	Tsu	Het	Tsu	Het	Het	NA	Het	Tsu	Tsu	Tsu	Tsu	Tsu	NA	Tsu	Tsu	Tsu
Chr1	8509950	8509985	F	8509979	Tsu	Tsu	Tsu	NA	Kas	Tsu	Tsu	Tsu	Tsu	Tsu	Tsu	Tsu	Tsu	Kas	Het	Kas	NA	Tsu	Tsu	NA	Tsu	Tsu	Tsu	Tsu	Tsu	Tsu	Tsu	NA	Het	NA	Het	Tsu	Het	NA	NA	Het	NA	NA	Tsu	Tsu	Tsu	NA	Tsu	NA	Tsu
Chr1	8603404	8603439	F	8603407	NA	NA	NA	NA	NA	NA	NA	NA	NA	NA	NA	NA	NA	NA	NA	NA	NA	NA	NA	NA	NA	NA	NA	NA	NA	NA	NA	NA	NA	NA	NA	NA	NA	NA	NA	NA	NA	NA	NA	NA	NA	NA	NA	NA	NA
Chr1	8840515	8840550	F	8840532	Tsu	Tsu	NA	NA	NA	Tsu	Tsu	NA	NA	NA	Tsu	Tsu	Tsu	NA	Het	Kas	Kas	Tsu	Tsu	Tsu	Tsu	Tsu	Tsu	Tsu	Tsu	Tsu	Tsu	Kas	Het	Tsu	Tsu	Tsu	Tsu	Tsu	Tsu	Tsu	Tsu	Tsu	Tsu	Tsu	Tsu	NA	Tsu	NA	Tsu
Chr1	8967282	8967317	F	8967298	Tsu	NA	NA	NA	NA	NA	Tsu	NA	NA	NA	Tsu	Tsu	NA	NA	NA	NA	NA	Tsu	Tsu	Tsu	Tsu	Tsu	NA	Tsu	Tsu	Tsu	NA	NA	Het	Tsu	Tsu	Tsu	Tsu	Tsu	Tsu	Tsu	Tsu	Tsu	Tsu	Tsu	NA	NA	NA	Tsu	Tsu
Chr1	8967282	8967317	F	8967311	Tsu	NA	NA	NA	NA	NA	Tsu	NA	NA	NA	Tsu	Tsu	NA	NA	NA	NA	NA	Tsu	NA	Tsu	Tsu	Tsu	NA	Tsu	Tsu	Tsu	NA	NA	Het	Tsu	Tsu	NA	Tsu	Tsu	Tsu	Tsu	Tsu	Tsu	Tsu	Tsu	NA	NA	Tsu	Tsu	Tsu
Chr1	9112402	9112437	F	9112432	NA	NA	NA	NA	NA	NA	NA	NA	NA	NA	NA	NA	NA	Kas	NA	NA	NA	NA	Tsu	Tsu	Tsu	NA	NA	Tsu	NA	NA	NA	Kas	NA	NA	NA	NA	NA	Tsu	NA	NA	NA	NA	NA	NA	NA	Tsu	Tsu	NA	NA
Chr1	9222631	9222666	F	9222650	NA	NA	NA	NA	NA	NA	NA	NA	NA	NA	NA	NA	NA	Kas	NA	NA	NA	NA	NA	NA	NA	NA	NA	NA	NA	NA	NA	NA	NA	NA	NA	NA	NA	NA	NA	NA	NA	NA	NA	NA	NA	NA	Tsu	NA	NA
Chr1	9474679	9474714	F	9474703	NA	NA	Tsu	Kas	Kas	Tsu	Tsu	NA	NA	NA	Tsu	Tsu	Tsu	Kas	Het	Kas	Kas	Tsu	Tsu	Tsu	Tsu	Tsu	Tsu	Tsu	Tsu	Tsu	Tsu	Kas	Het	Tsu	Tsu	Tsu	Tsu	Tsu	Tsu	Tsu	Tsu	Tsu	Tsu	Tsu	Tsu	NA	Tsu	Tsu	Tsu
Chr1	9534079	9534114	F	9534109	Tsu	Tsu	Tsu	Kas	NA	Tsu	Tsu	Tsu	NA	NA	Tsu	Tsu	Tsu	NA	NA	Kas	NA	Tsu	Tsu	NA	Tsu	Tsu	Tsu	Tsu	Tsu	Tsu	Tsu	Kas	NA	Tsu	Tsu	Tsu	NA	NA	Tsu	Tsu	Tsu	Tsu	Tsu	NA	Tsu	NA	Tsu	Tsu	Tsu
Chr1	9535615	9535650	F	9535648	NA	Tsu	NA	NA	NA	Tsu	NA	NA	Tsu	NA	NA	NA	Tsu	NA	NA	NA	NA	NA	Tsu	NA	NA	Tsu	NA	NA	NA	NA	Tsu	NA	NA	NA	Tsu	NA	NA	NA	NA	NA	NA	NA	Tsu	Tsu	NA	Tsu	NA	NA	NA
Chr1	9664927	9664962	F	9664956	Tsu	Tsu	NA	Kas	Kas	Tsu	NA	NA	NA	NA	Tsu	Tsu	Tsu	NA	Het	Kas	Kas	Tsu	Tsu	NA	Tsu	Tsu	Tsu	Tsu	NA	Tsu	Tsu	NA	Het	Tsu	Tsu	Tsu	Tsu	NA	NA	Tsu	Tsu	NA	NA	NA	Tsu	NA	Tsu	Tsu	Tsu
Chr1	10035590	10035625	F	10035600	NA	NA	NA	NA	NA	NA	NA	NA	NA	NA	Tsu	NA	NA	NA	NA	NA	NA	NA	NA	Tsu	NA	NA	NA	NA	NA	NA	NA	NA	NA	NA	NA	NA	Tsu	Tsu	NA	NA	Tsu	Tsu	NA	NA	NA	NA	NA	NA	NA
Chr1	11214559	11214594	F	11214583	Tsu	NA	NA	NA	NA	NA	NA	NA	NA	NA	Tsu	Tsu	NA	NA	NA	NA	NA	NA	Tsu	Tsu	Tsu	Tsu	Tsu	Tsu	Tsu	NA	Tsu	NA	NA	Tsu	NA	Tsu	Tsu	Tsu	NA	Tsu	Tsu	Tsu	NA	Tsu	Tsu	NA	Tsu	Tsu	Tsu
Chr1	11234080	11234115	F	11234091	Tsu	Tsu	Tsu	Tsu	NA	Tsu	Tsu	NA	NA	NA	Tsu	NA	Tsu	Het	Kas	Kas	Kas	NA	Tsu	NA	NA	NA	Tsu	NA	Tsu	Tsu	Tsu	Kas	Het	Tsu	NA	Tsu	Tsu	NA	Tsu	Tsu	Tsu	Tsu	NA	Tsu	Tsu	NA	Tsu	Tsu	Tsu
Chr1	11246402	11246437	F	11246421	NA	NA	NA	NA	NA	NA	NA	NA	NA	NA	NA	NA	NA	NA	NA	NA	NA	NA	NA	NA	NA	NA	NA	NA	NA	NA	NA	NA	NA	NA	NA	NA	NA	NA	NA	NA	NA	NA	NA	NA	NA	NA	NA	NA	NA
Chr1	11246402	11246437	F	11246422	NA	NA	NA	NA	NA	NA	NA	NA	NA	NA	NA	NA	NA	NA	NA	NA	NA	NA	NA	NA	NA	NA	NA	NA	NA	NA	NA	NA	NA	NA	NA	NA	NA	NA	NA	NA	NA	NA	NA	NA	NA	NA	NA	NA	NA
Chr1	11251065	11251100	F	11251066	NA	NA	NA	NA	NA	NA	NA	NA	NA	NA	NA	NA	NA	NA	Kas	Kas	NA	NA	NA	NA	NA	NA	NA	NA	NA	NA	NA	NA	NA	NA	NA	NA	NA	NA	NA	NA	NA	NA	NA	NA	NA	NA	NA	NA	NA
Chr1	11252867	11252902	F	11252877	NA	NA	NA	NA	NA	NA	NA	NA	NA	NA	Tsu	NA	NA	NA	Kas	Kas	Kas	Tsu	Tsu	NA	NA	NA	NA	NA	Tsu	NA	Tsu	Kas	NA	Tsu	NA	NA	NA	Tsu	NA	NA	Tsu	Tsu	NA	NA	NA	NA	Tsu	NA	Tsu
Chr1	11262501	11262536	F	11262531	Tsu	NA	NA	Tsu	Kas	NA	Tsu	NA	NA	NA	Tsu	Tsu	NA	Het	NA	Kas	Kas	Tsu	NA	Tsu	Tsu	Tsu	Tsu	Tsu	Tsu	NA	Tsu	NA	Het	NA	NA	NA	Tsu	NA	Tsu	Tsu	Tsu	Tsu	NA	NA	Tsu	NA	Tsu	NA	NA
Chr1	11292507	11292542	F	11292514	NA	NA	NA	NA	NA	NA	Tsu	NA	NA	NA	Tsu	NA	NA	NA	NA	NA	NA	NA	Tsu	Tsu	Tsu	Tsu	Tsu	Tsu	NA	NA	NA	NA	NA	Tsu	NA	Tsu	Tsu	Tsu	NA	Tsu	Tsu	Tsu	NA	NA	Tsu	NA	Tsu	NA	NA
Chr1	11433783	11433818	F	11433794	Tsu	NA	NA	NA	NA	NA	NA	NA	NA	NA	Tsu	Tsu	NA	Het	Kas	Kas	Kas	Tsu	Tsu	Tsu	Tsu	Tsu	NA	Tsu	Tsu	Tsu	Tsu	Kas	Het	Tsu	Tsu	Tsu	Tsu	NA	NA	Tsu	Tsu	NA	Tsu	Tsu	Tsu	NA	Tsu	NA	NA
Chr1	11671077	11671112	F	11671083	Tsu	Tsu	Tsu	Tsu	NA	Tsu	Tsu	Tsu	Tsu	Tsu	Tsu	NA	Tsu	Het	NA	NA	NA	Tsu	Tsu	NA	NA	Tsu	Tsu	Tsu	Tsu	Tsu	Tsu	NA	Het	Tsu	Tsu	NA	NA	NA	Tsu	NA	Tsu	Tsu	NA	NA	NA	Tsu	Tsu	Tsu	Tsu
Chr1	11671077	11671112	F	11671104	Tsu	Tsu	Tsu	Tsu	NA	Tsu	Tsu	Tsu	Tsu	Tsu	Tsu	NA	Tsu	Het	NA	Kas	NA	Tsu	Tsu	NA	Tsu	Tsu	Tsu	Tsu	Tsu	Tsu	Tsu	Kas	Het	Tsu	Tsu	NA	NA	NA	Tsu	Tsu	Tsu	NA	NA	NA	Tsu	Tsu	Tsu	Tsu	Tsu
Chr1	11672316	11672351	F	11672343	Tsu	Tsu	Tsu	Tsu	Kas	Tsu	Tsu	Tsu	Tsu	Tsu	Tsu	Tsu	Tsu	Het	NA	NA	NA	Tsu	Tsu	NA	NA	NA	NA	NA	Tsu	Tsu	Tsu	Kas	Het	NA	Tsu	Tsu	NA	Tsu	Tsu	Tsu	Tsu	Tsu	Tsu	Tsu	Tsu	NA	Tsu	NA	NA
Chr1	11672316	11672351	F	11672346	Tsu	Tsu	Tsu	Tsu	Kas	Tsu	Tsu	Tsu	Tsu	Tsu	Tsu	Tsu	Tsu	NA	NA	NA	NA	Tsu	Tsu	NA	NA	Tsu	NA	Tsu	Tsu	Tsu	Tsu	Kas	Het	NA	Tsu	Tsu	NA	Tsu	Tsu	Tsu	Tsu	NA	Tsu	Tsu	Tsu	NA	Tsu	NA	NA
Chr1	11714653	11714688	F	11714659	NA	NA	NA	NA	NA	NA	NA	NA	NA	NA	NA	NA	NA	NA	NA	NA	NA	NA	NA	Tsu	Tsu	NA	NA	Tsu	NA	NA	NA	NA	NA	Tsu	NA	NA	Tsu	NA	NA	NA	Tsu	NA	NA	NA	Tsu	NA	Tsu	NA	NA
Chr1	11716125	11716160	F	11716151	Tsu	NA	Tsu	Tsu	NA	Tsu	Tsu	NA	Tsu	Tsu	Tsu	Tsu	NA	Het	NA	Kas	Kas	Tsu	Tsu	Tsu	Tsu	Tsu	NA	Tsu	Tsu	Tsu	Tsu	Kas	Het	NA	Tsu	NA	Tsu	Tsu	Tsu	Tsu	Tsu	Tsu	Tsu	Tsu	Tsu	NA	NA	Tsu	Tsu
Chr1	11777450	11777485	F	11777452	NA	NA	NA	NA	Kas	NA	NA	NA	NA	NA	NA	NA	NA	NA	NA	NA	NA	NA	NA	NA	NA	NA	NA	NA	NA	NA	NA	Kas	NA	NA	NA	NA	NA	NA	NA	NA	NA	NA	NA	NA	NA	NA	NA	NA	NA
Chr1	11777450	11777485	F	11777483	NA	NA	NA	NA	Kas	NA	NA	NA	NA	NA	NA	NA	NA	NA	Kas	Kas	Kas	NA	NA	NA	NA	NA	NA	NA	NA	NA	NA	Kas	NA	NA	NA	NA	NA	NA	NA	NA	NA	NA	NA	NA	NA	NA	NA	NA	NA
Chr1	11917844	11917879	F	11917848	Tsu	NA	NA	Tsu	NA	Tsu	Tsu	NA	NA	Tsu	Tsu	Tsu	Tsu	NA	NA	NA	Kas	Tsu	NA	NA	Tsu	NA	Tsu	Tsu	NA	NA	Tsu	NA	NA	NA	Tsu	Tsu	NA	NA	NA	NA	NA	Tsu	NA	NA	Tsu	NA	NA	NA	Tsu
Chr1	11989119	11989154	F	11989145	NA	Tsu	NA	Tsu	NA	Tsu	Tsu	Tsu	Tsu	NA	Tsu	Tsu	Tsu	NA	Kas	NA	Kas	Tsu	Tsu	Tsu	Tsu	Tsu	NA	NA	Tsu	Tsu	NA	Kas	Het	NA	Tsu	NA	NA	NA	Tsu	Tsu	NA	NA	Tsu	Tsu	NA	NA	NA	NA	NA
Chr1	12104907	12104942	F	12104923	Tsu	Tsu	Tsu	Tsu	NA	Tsu	Tsu	NA	Tsu	Tsu	NA	Tsu	Tsu	Het	Kas	NA	Kas	Tsu	Tsu	Tsu	Tsu	Tsu	Tsu	Tsu	Tsu	Tsu	Tsu	Kas	Het	NA	Tsu	Tsu	Tsu	NA	Tsu	Tsu	Tsu	Tsu	Tsu	NA	Tsu	NA	NA	NA	Tsu
Chr1	12121000	12121035	F	12121005	Tsu	NA	NA	NA	NA	NA	NA	NA	NA	NA	Tsu	NA	NA	NA	Kas	Kas	NA	Tsu	Tsu	NA	Tsu	Tsu	NA	Tsu	Tsu	NA	Tsu	Kas	NA	NA	NA	NA	NA	NA	Tsu	NA	Tsu	Tsu	Tsu	NA	Tsu	NA	Tsu	NA	Tsu
Chr1	12244902	12244937	F	12244910	Tsu	Tsu	Tsu	Tsu	Kas	Tsu	Tsu	Tsu	Tsu	Tsu	Tsu	Tsu	Tsu	Het	Kas	Kas	Kas	Tsu	Tsu	Tsu	Tsu	Tsu	NA	Tsu	NA	Tsu	Tsu	Kas	Het	Tsu	Tsu	Tsu	Tsu	Tsu	Tsu	Tsu	Tsu	Tsu	Tsu	Tsu	Tsu	Tsu	NA	NA	Tsu
Chr1	12244902	12244937	F	12244934	Tsu	Tsu	Tsu	Tsu	Kas	Tsu	Tsu	Tsu	Tsu	Tsu	Tsu	Tsu	Tsu	Het	Kas	Kas	Kas	Tsu	Tsu	Tsu	Tsu	Tsu	NA	Tsu	NA	Tsu	Tsu	NA	NA	Tsu	Tsu	Tsu	Tsu	Tsu	Tsu	Tsu	Tsu	Tsu	Tsu	Tsu	Tsu	Tsu	Tsu	NA	Tsu
Chr1	12343182	12343217	F	12343214	NA	NA	NA	NA	NA	NA	NA	NA	NA	NA	NA	NA	NA	NA	NA	NA	NA	NA	NA	NA	NA	NA	NA	NA	NA	NA	NA	NA	NA	NA	NA	NA	NA	NA	NA	NA	NA	NA	NA	NA	NA	NA	NA	NA	NA
Chr1	12437247	12437282	F	12437248	Tsu	Tsu	NA	NA	NA	NA	Tsu	NA	NA	NA	NA	Tsu	Tsu	NA	NA	NA	NA	Tsu	NA	Tsu	Tsu	NA	Tsu	NA	Tsu	NA	Tsu	NA	NA	Tsu	Tsu	Tsu	Tsu	Tsu	Tsu	NA	NA	NA	NA	Tsu	NA	NA	Tsu	Tsu	Tsu
Chr1	12460950	12460985	F	12460965	Tsu	Tsu	Tsu	Tsu	NA	Tsu	Tsu	NA	NA	NA	NA	Tsu	NA	NA	NA	Kas	Kas	Tsu	Tsu	Tsu	Tsu	Tsu	Tsu	Tsu	Tsu	Tsu	Tsu	NA	Het	Tsu	Tsu	Tsu	Tsu	Tsu	Tsu	Tsu	Tsu	Tsu	Tsu	Tsu	Tsu	NA	Tsu	NA	Tsu
Chr1	12523447	12523482	F	12523478	NA	NA	NA	NA	NA	NA	NA	NA	NA	NA	NA	NA	NA	NA	NA	NA	Kas	NA	NA	NA	NA	NA	NA	NA	NA	NA	NA	Kas	NA	NA	NA	NA	NA	NA	NA	NA	NA	NA	NA	NA	Tsu	NA	NA	NA	NA
Chr1	12640755	12640790	F	12640758	Tsu	NA	Tsu	Tsu	Kas	Tsu	Tsu	NA	NA	Tsu	NA	Tsu	Tsu	Het	NA	Kas	Kas	Tsu	NA	NA	Tsu	Tsu	Tsu	NA	Tsu	Tsu	Tsu	Kas	Het	Tsu	Tsu	NA	NA	NA	Tsu	Tsu	Tsu	Tsu	Tsu	NA	Tsu	NA	NA	Tsu	NA
Chr1	12686040	12686075	F	12686042	Tsu	NA	NA	NA	NA	NA	Tsu	Tsu	NA	Tsu	Tsu	Tsu	Tsu	NA	NA	NA	NA	Tsu	NA	NA	NA	Tsu	Tsu	NA	Tsu	Tsu	Tsu	NA	NA	NA	NA	NA	Tsu	NA	Tsu	NA	NA	NA	NA	Tsu	Tsu	NA	Tsu	NA	Tsu
Chr1	12686040	12686075	F	12686060	Tsu	Tsu	Tsu	Tsu	NA	Tsu	Tsu	Tsu	NA	Tsu	Tsu	Tsu	Tsu	NA	Kas	NA	NA	Tsu	Tsu	Tsu	Tsu	Tsu	Tsu	Tsu	Tsu	Tsu	Tsu	Kas	Het	Tsu	Tsu	Tsu	Tsu	Tsu	Tsu	Tsu	Tsu	Tsu	Tsu	Tsu	Tsu	NA	Tsu	NA	Tsu
Chr1	12897348	12897383	F	12897367	NA	NA	NA	NA	Kas	NA	Tsu	NA	NA	NA	Tsu	Tsu	NA	Het	Kas	NA	Kas	Tsu	Tsu	Tsu	Tsu	Tsu	NA	Tsu	Tsu	NA	Tsu	Kas	Het	NA	Tsu	Tsu	Tsu	Tsu	Tsu	Tsu	Tsu	Tsu	NA	NA	NA	NA	Tsu	NA	Tsu
Chr1	13103202	13103237	F	13103233	Tsu	Tsu	Tsu	Tsu	NA	Tsu	Tsu	Tsu	Tsu	Tsu	NA	NA	NA	NA	NA	NA	Kas	NA	Het	NA	NA	NA	NA	NA	Tsu	NA	Kas	NA	Het	Tsu	NA	Tsu	NA	NA	NA	NA	Tsu	NA	Tsu	Tsu	Tsu	NA	Tsu	NA	Tsu
Chr1	13168950	13168985	F	13168951	NA	NA	NA	NA	Kas	NA	NA	NA	NA	NA	NA	NA	NA	NA	Kas	NA	NA	NA	NA	NA	NA	NA	NA	NA	NA	NA	Kas	NA	NA	NA	NA	NA	NA	NA	NA	NA	NA	NA	NA	NA	NA	NA	NA	NA	NA
Chr1	13325875	13325910	F	13325884	NA	Tsu	Tsu	NA	Kas	Tsu	Tsu	Tsu	NA	NA	NA	NA	Tsu	Het	Kas	Kas	Kas	NA	Het	NA	Tsu	Het	NA	Het	Tsu	Tsu	Kas	Kas	NA	NA	Tsu	NA	Tsu	Tsu	Tsu	NA	NA	NA	Tsu	NA	Tsu	NA	NA	NA	NA
Chr1	13325875	13325910	F	13325907	NA	NA	NA	NA	NA	NA	NA	NA	NA	NA	NA	NA	NA	NA	NA	NA	NA	NA	NA	NA	NA	NA	NA	NA	NA	NA	NA	NA	NA	NA	NA	NA	NA	NA	NA	NA	NA	NA	NA	NA	NA	NA	NA	NA	NA
Chr1	14121123	14121158	F	14121128	NA	NA	NA	NA	NA	NA	NA	NA	NA	NA	NA	NA	NA	NA	NA	NA	NA	NA	NA	NA	NA	NA	NA	NA	NA	NA	NA	NA	NA	NA	NA	NA	NA	NA	NA	NA	NA	NA	NA	NA	NA	NA	NA	NA	NA
Chr1	14431121	14431156	F	14431122	Tsu	Tsu	Tsu	Tsu	NA	NA	Tsu	Tsu	NA	NA	NA	Tsu	Tsu	NA	NA	NA	NA	NA	NA	NA	NA	NA	NA	NA	Tsu	Tsu	NA	NA	NA	NA	Tsu	Tsu	Tsu	Tsu	NA	Tsu	NA	NA	Tsu	NA	Tsu	NA	Tsu	NA	NA
Chr1	15588849	15588884	F	15588882	NA	NA	NA	NA	NA	NA	NA	NA	NA	NA	NA	NA	NA	NA	NA	NA	NA	NA	NA	NA	NA	NA	NA	NA	NA	NA	NA	NA	NA	NA	NA	NA	NA	NA	NA	NA	NA	NA	NA	NA	NA	NA	NA	NA	NA
Chr1	15620813	15620848	F	15620833	Tsu	Tsu	Tsu	Tsu	Kas	Tsu	Tsu	Tsu	Tsu	Tsu	Tsu	Tsu	Tsu	NA	NA	NA	NA	Tsu	Het	Tsu	Tsu	NA	NA	NA	Tsu	Tsu	NA	Het	Het	Tsu	NA	Tsu	NA	NA	Tsu	Tsu	Tsu	Tsu	Tsu	Tsu	Tsu	NA	Tsu	NA	Tsu
Chr1	15627051	15627086	F	15627078	Tsu	Tsu	Tsu	Tsu	NA	Tsu	Tsu	Tsu	Tsu	NA	Tsu	Tsu	Tsu	Het	Kas	Kas	Kas	Tsu	Het	Tsu	Tsu	NA	NA	Het	Tsu	Tsu	Kas	Het	Het	NA	Tsu	Tsu	Tsu	Tsu	Tsu	Tsu	Tsu	Tsu	Tsu	Tsu	Tsu	Tsu	NA	Tsu	Tsu
Chr1	15935660	15935695	F	15935680	Tsu	Tsu	Tsu	Tsu	Kas	Tsu	Tsu	NA	NA	NA	NA	NA	NA	Het	Kas	Kas	Kas	Tsu	Het	Tsu	NA	NA	NA	Het	NA	Tsu	Kas	Het	NA	NA	NA	NA	NA	Tsu	NA	NA	NA	NA	Tsu	Tsu	NA	NA	Tsu	Tsu	Tsu
Chr1	16159405	16159440	F	16159436	NA	NA	NA	NA	NA	NA	NA	NA	NA	NA	Tsu	NA	NA	NA	NA	NA	NA	NA	NA	Tsu	NA	NA	NA	NA	Tsu	NA	NA	NA	Tsu	NA	NA	NA	NA	Tsu	NA	Tsu	Tsu	NA	Tsu	NA	NA	NA	NA	NA	NA
Chr1	16203248	16203283	F	16203250	NA	Tsu	NA	NA	NA	NA	NA	NA	NA	NA	NA	Tsu	NA	NA	NA	NA	NA	NA	NA	NA	NA	NA	NA	NA	NA	NA	NA	NA	NA	NA	NA	NA	NA	NA	NA	NA	NA	NA	NA	NA	NA	NA	NA	NA	NA
Chr1	16222960	16222995	F	16222980	NA	NA	NA	NA	NA	NA	NA	NA	NA	NA	NA	NA	NA	NA	NA	NA	Kas	NA	NA	Tsu	NA	NA	NA	NA	NA	NA	Kas	NA	Tsu	Tsu	NA	Tsu	Tsu	Tsu	NA	Tsu	Tsu	Tsu	NA	NA	NA	NA	NA	NA	Tsu
Chr1	16247734	16247769	F	16247738	Tsu	Tsu	Tsu	Tsu	Kas	Tsu	Tsu	Tsu	Tsu	Tsu	Tsu	Tsu	Tsu	Het	NA	NA	Kas	Tsu	NA	Tsu	Tsu	NA	NA	NA	Tsu	Tsu	Kas	Tsu	Tsu	Tsu	Tsu	NA	Tsu	Tsu	Tsu	Tsu	Tsu	NA	NA	Tsu	Tsu	NA	NA	Tsu	Tsu
Chr1	16247777	16247812	F	16247792	Tsu	Tsu	Tsu	Tsu	NA	Tsu	Tsu	Tsu	NA	Tsu	Tsu	Tsu	Tsu	Het	NA	Kas	NA	Tsu	Het	Tsu	Tsu	NA	NA	Het	Tsu	Tsu	Kas	Tsu	Tsu	Tsu	Tsu	NA	Tsu	NA	Tsu	Tsu	NA	Tsu	Tsu	Tsu	Tsu	NA	NA	NA	Tsu
Chr1	16355994	16356029	F	16356020	Tsu	Tsu	Tsu	NA	Kas	Tsu	Tsu	Tsu	NA	NA	NA	Tsu	NA	Het	Kas	Kas	Kas	NA	Het	NA	Tsu	Het	Kas	Het	Tsu	Tsu	Kas	Tsu	Tsu	Tsu	Tsu	NA	NA	Tsu	Tsu	Tsu	Tsu	NA	Tsu	Tsu	NA	NA	NA	Tsu	Tsu
Chr1	16486275	16486310	F	16486279	Tsu	Tsu	Tsu	Tsu	NA	Tsu	NA	NA	NA	NA	Tsu	Tsu	Tsu	NA	NA	Kas	NA	Tsu	Het	Tsu	Tsu	Het	NA	NA	NA	Tsu	Kas	Tsu	Tsu	Tsu	Tsu	Tsu	NA	Tsu	Tsu	Tsu	Tsu	NA	NA	Tsu	Tsu	NA	Tsu	Tsu	NA
Chr1	16598848	16598883	F	16598851	NA	NA	NA	NA	NA	NA	NA	NA	NA	NA	NA	NA	NA	NA	Kas	NA	NA	NA	Kas	NA	NA	NA	NA	NA	NA	NA	NA	NA	NA	NA	NA	NA	NA	NA	NA	NA	NA	NA	NA	NA	NA	NA	NA	NA	NA
Chr1	16685833	16685868	F	16685850	NA	NA	NA	NA	Kas	NA	NA	NA	NA	NA	NA	Tsu	NA	Het	Kas	Kas	Kas	Tsu	Het	Tsu	Tsu	Het	NA	Het	NA	NA	Kas	NA	NA	NA	Tsu	Tsu	Tsu	NA	Tsu	Tsu	NA	NA	NA	NA	Tsu	NA	Tsu	NA	NA
Chr1	16816345	16816380	F	16816351	Tsu	NA	NA	NA	Kas	Tsu	NA	NA	NA	Tsu	NA	NA	Tsu	Het	Kas	Kas	Kas	NA	Het	NA	NA	NA	NA	Het	NA	Tsu	Kas	NA	NA	Tsu	NA	NA	NA	NA	NA	NA	NA	Tsu	NA	NA	Tsu	NA	NA	NA	NA
Chr1	17093334	17093369	F	17093351	Tsu	Tsu	NA	NA	Kas	NA	Tsu	NA	NA	NA	Tsu	Tsu	Tsu	Het	Kas	Kas	Kas	Tsu	NA	Tsu	Tsu	Het	NA	Het	Tsu	Tsu	Kas	Tsu	Tsu	Tsu	Tsu	Tsu	Tsu	Tsu	Tsu	Tsu	Tsu	Tsu	Tsu	Tsu	Tsu	NA	Tsu	NA	Tsu
Chr1	17093334	17093369	F	17093354	Tsu	Tsu	NA	NA	Kas	NA	Tsu	NA	NA	NA	Tsu	Tsu	Tsu	Het	Kas	Kas	Kas	Tsu	NA	Tsu	Tsu	Het	NA	Het	Tsu	Tsu	Kas	Tsu	Tsu	Tsu	Tsu	Tsu	Tsu	Tsu	Tsu	Tsu	Tsu	Tsu	Tsu	Tsu	Tsu	NA	Tsu	NA	Tsu
Chr1	17093334	17093369	F	17093362	Tsu	Tsu	NA	NA	Kas	NA	Tsu	NA	NA	NA	Tsu	Tsu	NA	Het	NA	Kas	Kas	Tsu	NA	Tsu	Tsu	Het	NA	Het	Tsu	Tsu	Kas	Tsu	Tsu	Tsu	Tsu	Tsu	Tsu	Tsu	Tsu	Tsu	Tsu	Tsu	Tsu	Tsu	Tsu	NA	Tsu	NA	Tsu
Chr1	17100615	17100650	F	17100633	Tsu	NA	Tsu	Tsu	Kas	Tsu	NA	NA	NA	NA	NA	NA	NA	Het	NA	Kas	Kas	NA	NA	NA	NA	NA	Het	Het	NA	Tsu	NA	NA	NA	NA	NA	Tsu	Tsu	NA	Tsu	NA	NA	NA	NA	Tsu	NA	NA	NA	Tsu	NA
Chr1	17117441	17117476	F	17117446	Tsu	NA	NA	NA	NA	NA	NA	NA	NA	NA	Tsu	Tsu	Tsu	Tsu	NA	NA	NA	Tsu	NA	Tsu	NA	NA	NA	Tsu	Tsu	NA	NA	Tsu	Tsu	Tsu	NA	Tsu	Tsu	Tsu	Tsu	Tsu	Tsu	Tsu	NA	NA	NA	NA	NA	NA	Tsu
Chr1	17382146	17382181	F	17382149	NA	NA	NA	NA	NA	NA	NA	NA	NA	NA	NA	NA	NA	NA	NA	NA	NA	NA	NA	NA	NA	NA	NA	NA	NA	NA	NA	NA	NA	NA	NA	NA	NA	NA	NA	NA	NA	NA	NA	NA	NA	NA	NA	NA	NA
Chr1	17382146	17382181	F	17382170	NA	NA	NA	NA	NA	NA	NA	NA	NA	NA	NA	NA	NA	NA	NA	NA	NA	NA	NA	NA	NA	NA	NA	NA	NA	NA	NA	NA	NA	NA	NA	NA	NA	NA	NA	NA	NA	NA	NA	NA	NA	NA	NA	NA	NA
Chr1	17404296	17404331	F	17404298	Tsu	NA	Tsu	Tsu	NA	NA	NA	NA	NA	Tsu	NA	NA	NA	NA	NA	Tsu	Tsu	Tsu	Tsu	NA	Tsu	Tsu	Tsu	Tsu	NA	Tsu	Tsu	Tsu	Tsu	NA	NA	NA	Tsu	NA	NA	NA	NA	NA	Tsu	NA	NA	Tsu	Tsu	Tsu	NA
Chr1	17412017	17412052	F	17412042	NA	NA	NA	NA	NA	NA	Tsu	NA	NA	NA	NA	NA	NA	Tsu	NA	NA	NA	NA	NA	Tsu	NA	NA	NA	NA	NA	NA	NA	NA	NA	NA	NA	NA	NA	NA	NA	NA	NA	NA	NA	NA	NA	NA	NA	NA	NA
Chr1	17509973	17510008	F	17509990	Tsu	NA	NA	NA	NA	Kas	Tsu	NA	NA	NA	Tsu	Kas	Kas	Tsu	Tsu	Tsu	Tsu	Tsu	Tsu	NA	Tsu	Tsu	Tsu	Tsu	Tsu	NA	Tsu	Tsu	Tsu	NA	Tsu	Tsu	NA	Tsu	Tsu	Tsu	Tsu	NA	NA	Tsu	NA	NA	NA	NA	Tsu
Chr1	17554674	17554709	F	17554680	Tsu	Tsu	Tsu	Tsu	Kas	NA	NA	NA	NA	NA	Tsu	Kas	Kas	Tsu	Tsu	Tsu	Tsu	Tsu	Tsu	Tsu	Tsu	Tsu	Tsu	Tsu	Tsu	Tsu	Tsu	Tsu	Tsu	Tsu	Tsu	NA	Tsu	Tsu	Tsu	Tsu	Tsu	Tsu	Tsu	Tsu	Tsu	NA	Tsu	Tsu	Tsu
Chr1	17587950	17587985	F	17587983	NA	NA	NA	NA	NA	NA	NA	NA	NA	NA	NA	Kas	NA	NA	NA	NA	NA	NA	NA	NA	NA	NA	NA	NA	NA	NA	NA	NA	NA	NA	NA	NA	NA	NA	NA	NA	NA	NA	NA	NA	NA	NA	NA	NA	NA
Chr1	17631281	17631316	F	17631311	NA	NA	NA	NA	NA	NA	NA	NA	NA	NA	NA	NA	NA	NA	NA	NA	NA	NA	NA	NA	NA	NA	NA	NA	NA	NA	NA	NA	NA	NA	NA	NA	NA	NA	NA	NA	NA	NA	NA	NA	Tsu	NA	Tsu	NA	NA
Chr1	17643152	17643187	F	17643170	NA	NA	NA	NA	NA	NA	NA	NA	NA	NA	NA	NA	NA	Tsu	NA	NA	Tsu	NA	Tsu	Tsu	NA	Tsu	NA	Tsu	Tsu	NA	NA	Tsu	Tsu	Tsu	NA	Tsu	Tsu	Tsu	NA	Tsu	Tsu	Tsu	NA	Tsu	Tsu	NA	Tsu	Tsu	Tsu
Chr1	17643152	17643187	F	17643171	NA	NA	NA	NA	NA	NA	NA	NA	NA	NA	NA	NA	NA	Tsu	NA	NA	Tsu	NA	Tsu	Tsu	NA	Tsu	NA	Tsu	Tsu	NA	NA	Tsu	Tsu	Tsu	NA	Tsu	Tsu	Tsu	NA	Tsu	Tsu	Tsu	NA	Tsu	Tsu	NA	Tsu	Tsu	Tsu
Chr1	17643152	17643187	F	17643182	NA	NA	NA	NA	NA	NA	NA	NA	NA	NA	NA	Kas	NA	Tsu	NA	NA	NA	NA	Tsu	Tsu	NA	Tsu	NA	Tsu	Tsu	NA	NA	Tsu	Tsu	Tsu	NA	NA	Tsu	Tsu	NA	NA	Tsu	NA	NA	Tsu	Tsu	NA	NA	Tsu	Tsu
Chr1	17889784	17889819	F	17889804	Tsu	Tsu	Tsu	Tsu	NA	NA	Tsu	NA	NA	Tsu	Tsu	Kas	NA	Tsu	NA	Tsu	Tsu	Tsu	Tsu	Tsu	Tsu	Tsu	Tsu	Tsu	Tsu	Tsu	Tsu	Tsu	Tsu	Tsu	Tsu	Tsu	Tsu	Tsu	Tsu	Tsu	Tsu	Tsu	Tsu	Tsu	Tsu	NA	Tsu	Tsu	Tsu
Chr1	17894077	17894112	F	17894078	NA	NA	Tsu	Tsu	NA	NA	NA	NA	NA	NA	Tsu	NA	NA	Tsu	Tsu	NA	NA	Tsu	NA	NA	NA	Tsu	NA	NA	Tsu	NA	Tsu	NA	Tsu	Tsu	NA	Tsu	NA	Tsu	NA	Tsu	NA	Tsu	NA	NA	NA	NA	NA	NA	NA
Chr1	17947194	17947229	F	17947201	Tsu	Tsu	Tsu	Tsu	Kas	Kas	Tsu	Kas	Kas	Tsu	Tsu	Kas	Kas	NA	Tsu	Tsu	Tsu	NA	Tsu	Tsu	Tsu	NA	Tsu	Tsu	Tsu	Tsu	Tsu	NA	Tsu	Tsu	Tsu	Tsu	Tsu	Tsu	Tsu	Tsu	Tsu	NA	Tsu	Tsu	NA	NA	Tsu	NA	Tsu
Chr1	18116580	18116615	F	18116607	Tsu	Tsu	NA	NA	Kas	Kas	Tsu	Kas	NA	NA	Tsu	NA	Kas	Tsu	NA	Tsu	Tsu	Tsu	Tsu	NA	Tsu	NA	Tsu	Tsu	Tsu	Tsu	Tsu	Tsu	Tsu	Tsu	Tsu	Tsu	NA	Tsu	Tsu	Tsu	NA	Tsu	Tsu	NA	NA	NA	Tsu	NA	Tsu
Chr1	18569664	18569699	F	18569693	Tsu	NA	NA	NA	NA	NA	Tsu	NA	NA	NA	Tsu	NA	NA	Tsu	NA	Tsu	Tsu	Tsu	Tsu	Tsu	Tsu	Tsu	Tsu	Tsu	Tsu	Tsu	Tsu	Tsu	Tsu	NA	Tsu	Tsu	Tsu	Tsu	Tsu	Tsu	Tsu	Tsu	Tsu	NA	Tsu	NA	Tsu	Tsu	Tsu
Chr1	18572407	18572442	F	18572439	Tsu	Tsu	Tsu	Tsu	NA	NA	NA	NA	NA	Tsu	Tsu	Kas	NA	Tsu	Tsu	Tsu	Tsu	Tsu	NA	Tsu	Tsu	Tsu	Tsu	Tsu	Tsu	Tsu	Tsu	Tsu	Tsu	Tsu	Tsu	Tsu	NA	Tsu	Tsu	Tsu	Tsu	Tsu	Tsu	Tsu	Tsu	NA	Tsu	NA	Tsu
Chr1	18593783	18593818	F	18593800	Tsu	Tsu	Tsu	Tsu	Kas	Kas	NA	NA	NA	Tsu	NA	Kas	NA	Tsu	Tsu	Tsu	Tsu	Tsu	Tsu	Tsu	Tsu	Tsu	Tsu	Tsu	Tsu	Tsu	Tsu	Tsu	NA	Tsu	Tsu	Tsu	Tsu	NA	Tsu	Tsu	Tsu	Tsu	Tsu	Tsu	NA	NA	Tsu	Tsu	Tsu
Chr1	18712715	18712750	F	18712732	NA	NA	NA	NA	NA	NA	NA	NA	NA	NA	NA	NA	NA	NA	NA	NA	NA	NA	NA	NA	NA	NA	NA	NA	NA	NA	NA	NA	NA	NA	NA	NA	NA	NA	NA	NA	NA	NA	NA	NA	NA	NA	NA	NA	NA
Chr1	19189885	19189920	F	19189901	Tsu	NA	NA	NA	NA	NA	Tsu	NA	NA	NA	Tsu	NA	NA	Tsu	Tsu	NA	Tsu	Tsu	Tsu	Tsu	Tsu	Tsu	Tsu	Tsu	Tsu	Tsu	Tsu	Tsu	Tsu	Tsu	NA	Tsu	Tsu	Tsu	Tsu	Tsu	Tsu	Tsu	Tsu	Tsu	Tsu	NA	Tsu	NA	Tsu
Chr1	19225217	19225252	F	19225223	Tsu	NA	NA	Tsu	Kas	Kas	Tsu	NA	NA	NA	Tsu	Kas	Kas	Tsu	Tsu	Tsu	Tsu	Tsu	Tsu	NA	Tsu	Tsu	Tsu	Tsu	Tsu	NA	Tsu	Tsu	Tsu	Tsu	NA	Tsu	Tsu	Tsu	Tsu	Tsu	Tsu	Tsu	NA	NA	NA	NA	NA	NA	Tsu
Chr1	20278751	20278786	F	20278759	NA	NA	NA	NA	NA	NA	NA	NA	NA	NA	NA	NA	NA	NA	NA	NA	NA	NA	NA	NA	NA	NA	NA	NA	NA	NA	NA	NA	NA	NA	NA	NA	NA	NA	NA	NA	NA	NA	NA	NA	NA	NA	NA	NA	NA
Chr1	20670741	20670776	F	20670775	NA	NA	NA	NA	NA	NA	NA	NA	NA	NA	NA	NA	NA	NA	NA	NA	NA	NA	NA	NA	NA	NA	NA	NA	NA	NA	NA	NA	NA	NA	NA	NA	NA	NA	NA	NA	NA	NA	NA	NA	NA	NA	NA	NA	NA
Chr1	21087577	21087612	F	21087601	NA	NA	NA	NA	NA	NA	NA	NA	NA	NA	NA	NA	NA	NA	NA	NA	NA	NA	NA	NA	NA	NA	NA	NA	NA	NA	NA	NA	NA	NA	NA	NA	NA	NA	NA	NA	NA	NA	NA	NA	NA	NA	NA	NA	NA
Chr1	21736101	21736136	F	21736129	Tsu	Tsu	Tsu	Tsu	Het	NA	Tsu	Het	Kas	NA	Tsu	NA	Het	NA	NA	Kas	Kas	NA	Tsu	NA	Tsu	NA	Tsu	Tsu	Tsu	Tsu	Tsu	Tsu	Tsu	Tsu	Tsu	Tsu	Tsu	NA	NA	Tsu	Tsu	Tsu	Tsu	Tsu	Tsu	NA	Tsu	NA	Tsu
Chr1	21851452	21851487	F	21851470	Tsu	Tsu	NA	NA	NA	NA	Tsu	NA	NA	NA	NA	NA	NA	NA	NA	NA	NA	Tsu	Tsu	Tsu	Tsu	NA	NA	Tsu	NA	NA	NA	Tsu	Tsu	Tsu	NA	Tsu	NA	Tsu	NA	Tsu	Tsu	Tsu	NA	Tsu	NA	NA	Tsu	Tsu	Tsu
Chr1	21973192	21973227	F	21973217	Tsu	Tsu	NA	NA	NA	Kas	Tsu	NA	NA	NA	Tsu	Kas	Het	Het	Kas	Kas	Kas	Tsu	Tsu	Tsu	Tsu	Tsu	Tsu	Tsu	Tsu	Tsu	Tsu	Tsu	Tsu	NA	Tsu	Tsu	Tsu	NA	Tsu	NA	Tsu	Tsu	Tsu	Tsu	Tsu	NA	Tsu	Tsu	Tsu
Chr1	22021306	22021341	F	22021323	NA	NA	NA	NA	NA	NA	NA	NA	NA	NA	NA	NA	NA	NA	NA	NA	NA	NA	NA	NA	NA	NA	NA	NA	NA	NA	NA	NA	NA	NA	NA	NA	NA	NA	NA	NA	NA	NA	NA	NA	NA	NA	NA	NA	NA
Chr1	22075584	22075619	F	22075593	NA	NA	NA	NA	NA	NA	NA	NA	NA	NA	NA	NA	NA	NA	NA	NA	NA	NA	NA	NA	NA	NA	NA	NA	NA	NA	NA	NA	NA	NA	NA	NA	NA	NA	NA	NA	NA	NA	NA	NA	NA	NA	NA	NA	NA
Chr1	22075584	22075619	F	22075602	NA	NA	NA	NA	NA	NA	NA	NA	NA	NA	NA	NA	NA	NA	NA	NA	NA	NA	NA	NA	NA	NA	NA	NA	NA	NA	NA	NA	NA	NA	NA	NA	NA	NA	NA	NA	NA	NA	NA	NA	NA	NA	NA	NA	NA
Chr1	22114565	22114600	F	22114571	Tsu	NA	Tsu	NA	NA	NA	Tsu	NA	NA	NA	Tsu	Kas	Het	NA	Kas	Kas	Kas	Tsu	Tsu	NA	Tsu	Tsu	Tsu	Tsu	Tsu	Tsu	Tsu	Tsu	Tsu	NA	Tsu	Tsu	Tsu	Tsu	Tsu	Tsu	Tsu	NA	Tsu	Tsu	NA	NA	NA	Tsu	Tsu
Chr1	22114565	22114600	F	22114597	Tsu	Tsu	Tsu	NA	NA	NA	Tsu	NA	NA	NA	NA	Kas	Het	NA	Kas	Kas	Kas	Tsu	Tsu	NA	Tsu	Tsu	Tsu	Tsu	Tsu	Tsu	Tsu	Tsu	Tsu	Tsu	Tsu	Tsu	NA	NA	Tsu	NA	Tsu	NA	Tsu	Tsu	NA	NA	Tsu	NA	Tsu
Chr1	22144000	22144035	F	22144011	Tsu	Tsu	NA	Tsu	Het	Kas	Tsu	Het	NA	Tsu	Tsu	Kas	NA	Het	NA	Kas	Kas	Tsu	Tsu	Tsu	Tsu	Tsu	Tsu	Tsu	NA	Tsu	Tsu	Tsu	Tsu	Tsu	Tsu	NA	Tsu	Tsu	Tsu	Tsu	Tsu	NA	Tsu	Tsu	Tsu	NA	Tsu	NA	Tsu
Chr1	22200217	22200252	F	22200232	Tsu	Tsu	Tsu	Tsu	Het	Kas	Tsu	Het	Kas	Tsu	NA	NA	NA	NA	Kas	NA	Kas	Tsu	Tsu	Tsu	Tsu	Tsu	Tsu	Tsu	Tsu	Tsu	Tsu	Tsu	Tsu	Tsu	Tsu	Tsu	Tsu	Tsu	Tsu	Tsu	Tsu	Tsu	Tsu	NA	Tsu	NA	Tsu	Tsu	NA
Chr1	22209106	22209141	F	22209112	Tsu	Tsu	NA	NA	NA	NA	Tsu	NA	NA	NA	Tsu	NA	NA	NA	NA	NA	NA	NA	Tsu	Tsu	Tsu	Tsu	Tsu	Tsu	Tsu	Tsu	Tsu	Tsu	Tsu	Tsu	Tsu	Tsu	Tsu	Tsu	Tsu	Tsu	Tsu	Tsu	Tsu	Tsu	Tsu	NA	Tsu	Tsu	Tsu
Chr1	22209106	22209141	F	22209124	Tsu	Tsu	NA	NA	NA	NA	Tsu	NA	NA	NA	Tsu	NA	NA	NA	NA	NA	NA	Tsu	Tsu	Tsu	Tsu	Tsu	Tsu	Tsu	NA	Tsu	Tsu	Tsu	NA	Tsu	Tsu	Tsu	Tsu	NA	NA	Tsu	Tsu	Tsu	Tsu	Tsu	Tsu	NA	Tsu	Tsu	NA
Chr1	22435078	22435113	F	22435095	Tsu	Tsu	Tsu	Tsu	NA	Kas	Tsu	Het	Het	NA	Tsu	Kas	Het	NA	Kas	Kas	NA	Tsu	Tsu	Tsu	NA	Tsu	Tsu	Tsu	Tsu	Tsu	Tsu	Tsu	Tsu	NA	Tsu	NA	Tsu	Tsu	Tsu	NA	Tsu	Tsu	Tsu	Tsu	Tsu	NA	Tsu	NA	Tsu
Chr1	22437943	22437978	F	22437973	Tsu	Tsu	NA	NA	NA	NA	NA	NA	NA	NA	Tsu	Kas	NA	NA	Kas	Kas	Kas	Tsu	Tsu	Tsu	Tsu	NA	Tsu	Tsu	Tsu	Tsu	Tsu	Tsu	Tsu	Tsu	Tsu	Tsu	Tsu	Tsu	Tsu	Tsu	Tsu	Tsu	NA	Tsu	NA	NA	NA	NA	Tsu
Chr1	22537131	22537166	F	22537137	Tsu	Tsu	Tsu	Tsu	Het	Kas	Tsu	Het	NA	Tsu	Tsu	Kas	NA	NA	Kas	NA	NA	Tsu	Tsu	NA	NA	Tsu	Tsu	NA	Tsu	Tsu	Tsu	Tsu	Tsu	Tsu	Tsu	Tsu	NA	Tsu	Tsu	NA	NA	Tsu	Tsu	Tsu	Tsu	NA	Tsu	NA	Tsu
Chr1	22584148	22584183	F	22584150	NA	Tsu	NA	Tsu	NA	NA	Tsu	NA	NA	NA	Tsu	NA	NA	NA	NA	NA	NA	Tsu	Tsu	Tsu	Tsu	Tsu	Tsu	Tsu	Tsu	Tsu	Tsu	Tsu	Tsu	Tsu	Tsu	Tsu	Tsu	Tsu	Tsu	NA	Tsu	Tsu	Tsu	Tsu	Tsu	NA	Tsu	NA	Tsu
Chr1	22675972	22676007	F	22675988	Tsu	Tsu	Tsu	Tsu	Het	Kas	Tsu	NA	NA	Tsu	Tsu	Kas	NA	NA	Kas	Kas	NA	Tsu	NA	Tsu	Tsu	Tsu	Tsu	Tsu	Tsu	Tsu	NA	Tsu	Tsu	Tsu	NA	Tsu	Tsu	Tsu	Tsu	NA	Tsu	Tsu	Tsu	NA	Tsu	NA	Tsu	NA	Tsu
Chr1	22687045	22687080	F	22687071	NA	NA	NA	NA	NA	NA	NA	NA	NA	NA	NA	NA	NA	NA	Kas	Kas	Kas	NA	NA	Tsu	NA	NA	NA	NA	Tsu	NA	NA	Tsu	NA	NA	NA	NA	Tsu	NA	NA	NA	Tsu	Tsu	NA	NA	NA	NA	NA	NA	Tsu
Chr1	22704479	22704514	F	22704510	Tsu	Tsu	NA	Tsu	NA	Kas	Tsu	NA	NA	NA	Tsu	Kas	Het	NA	NA	NA	Kas	Tsu	Tsu	Tsu	Tsu	Tsu	Tsu	Tsu	Tsu	Tsu	Tsu	Tsu	Tsu	Tsu	Tsu	Tsu	Tsu	Tsu	Tsu	NA	Tsu	Tsu	Tsu	Tsu	Tsu	NA	Tsu	Tsu	Tsu
Chr1	22764852	22764887	F	22764858	Tsu	Tsu	Tsu	Tsu	Het	Kas	Tsu	NA	Het	NA	Tsu	Kas	NA	Het	Kas	Kas	Kas	Tsu	Tsu	Tsu	Tsu	Tsu	Tsu	Tsu	Tsu	Tsu	Tsu	Tsu	Tsu	Tsu	Tsu	Tsu	Tsu	Tsu	Tsu	Tsu	Tsu	Tsu	Tsu	Tsu	Tsu	NA	NA	NA	Tsu
Chr1	22766269	22766304	F	22766274	Tsu	Tsu	NA	NA	NA	NA	Tsu	NA	NA	NA	Tsu	NA	NA	NA	NA	Kas	Kas	Tsu	Tsu	Tsu	Tsu	Tsu	Tsu	NA	Tsu	Tsu	Tsu	Tsu	Tsu	Tsu	NA	Tsu	Tsu	NA	Tsu	Tsu	Tsu	Tsu	Tsu	NA	Tsu	NA	Tsu	Tsu	Tsu
Chr1	22766269	22766304	F	22766294	Tsu	Tsu	NA	NA	NA	NA	Tsu	NA	NA	NA	Tsu	NA	NA	NA	NA	Kas	Kas	Tsu	Tsu	Tsu	Tsu	Tsu	Tsu	NA	Tsu	Tsu	Tsu	Tsu	Tsu	Tsu	NA	Tsu	Tsu	NA	Tsu	Tsu	Tsu	Tsu	Tsu	NA	Tsu	NA	Tsu	Tsu	Tsu
Chr1	22869137	22869172	F	22869162	Tsu	Tsu	Tsu	Tsu	NA	NA	Tsu	NA	NA	NA	Tsu	Kas	NA	NA	NA	Kas	NA	Tsu	Tsu	Tsu	Tsu	Tsu	Tsu	Tsu	Tsu	Tsu	Tsu	Tsu	Tsu	Tsu	NA	Tsu	Tsu	Tsu	Tsu	Tsu	Tsu	Tsu	Tsu	Tsu	NA	NA	Tsu	Tsu	Tsu
Chr1	22874845	22874880	F	22874846	NA	NA	NA	NA	NA	NA	NA	NA	NA	NA	NA	NA	NA	NA	NA	NA	NA	NA	NA	NA	NA	NA	NA	NA	NA	NA	NA	NA	NA	NA	NA	NA	NA	NA	NA	NA	NA	NA	NA	NA	NA	NA	Tsu	NA	NA
Chr1	23123559	23123594	F	23123567	NA	NA	NA	NA	NA	NA	NA	NA	NA	NA	NA	Kas	NA	Het	NA	Kas	NA	NA	NA	NA	NA	NA	NA	NA	NA	NA	NA	NA	NA	NA	NA	NA	Tsu	Tsu	NA	NA	NA	Tsu	NA	NA	Tsu	NA	Tsu	Tsu	Tsu
Chr1	23137340	23137375	F	23137356	NA	NA	NA	NA	NA	NA	NA	NA	NA	NA	NA	NA	NA	NA	NA	NA	NA	NA	NA	Tsu	NA	NA	NA	NA	NA	NA	NA	Tsu	NA	NA	NA	NA	Tsu	Tsu	NA	Tsu	NA	NA	NA	NA	Tsu	NA	Tsu	Tsu	NA
Chr1	23193722	23193757	F	23193732	Tsu	Tsu	NA	NA	NA	NA	Tsu	NA	NA	NA	Tsu	Kas	Het	Het	Kas	Kas	Het	Tsu	Tsu	Tsu	Tsu	Tsu	Tsu	Tsu	Tsu	Tsu	Tsu	Tsu	Tsu	Tsu	Tsu	Tsu	Tsu	Tsu	Tsu	Tsu	Tsu	Tsu	Tsu	Tsu	NA	NA	NA	Tsu	Tsu
Chr1	23193722	23193757	F	23193739	Tsu	Tsu	NA	NA	NA	NA	Tsu	NA	NA	NA	Tsu	Kas	Het	Het	Kas	Kas	Het	Tsu	Tsu	Tsu	Tsu	Tsu	Tsu	Tsu	Tsu	Tsu	Tsu	Tsu	Tsu	Tsu	Tsu	Tsu	Tsu	Tsu	Tsu	Tsu	Tsu	Tsu	Tsu	Tsu	Tsu	NA	Tsu	Tsu	Tsu
Chr1	23246360	23246395	F	23246393	Tsu	Tsu	NA	NA	NA	NA	Tsu	NA	NA	NA	NA	NA	NA	NA	NA	NA	NA	Tsu	NA	NA	Tsu	NA	NA	Tsu	Tsu	Tsu	Tsu	Tsu	Tsu	NA	Tsu	NA	NA	NA	NA	NA	Tsu	Tsu	Tsu	NA	Tsu	NA	NA	NA	NA
Chr1	23409385	23409420	F	23409418	NA	NA	NA	NA	NA	Kas	NA	NA	NA	NA	NA	Kas	NA	NA	NA	NA	NA	NA	NA	NA	NA	NA	NA	NA	NA	NA	NA	NA	NA	NA	NA	NA	NA	NA	NA	NA	NA	NA	NA	NA	NA	NA	NA	NA	NA
Chr1	23456381	23456416	F	23456386	Tsu	NA	Tsu	Tsu	Het	Kas	NA	Het	NA	Tsu	Tsu	Kas	Het	Het	Kas	Kas	Het	Tsu	Tsu	Tsu	Tsu	Tsu	Tsu	Tsu	Tsu	Tsu	Tsu	Tsu	Tsu	Tsu	Tsu	Tsu	Tsu	Tsu	Tsu	Tsu	Tsu	Tsu	Tsu	Tsu	Tsu	Tsu	Tsu	Tsu	NA
Chr1	23458144	23458179	F	23458153	Tsu	NA	Tsu	Tsu	NA	Kas	Het	NA	NA	NA	Tsu	Kas	NA	Het	NA	Kas	NA	Tsu	Tsu	Tsu	Tsu	NA	Tsu	Tsu	Tsu	Tsu	Tsu	Tsu	Tsu	NA	Tsu	Tsu	Tsu	NA	Tsu	Tsu	Tsu	Tsu	Tsu	Tsu	NA	NA	NA	Tsu	NA
Chr1	23458144	23458179	F	23458155	NA	NA	Tsu	Tsu	NA	Kas	Het	NA	NA	NA	Tsu	Kas	NA	Het	NA	Kas	NA	NA	Tsu	NA	NA	Tsu	Tsu	Tsu	Tsu	Tsu	Tsu	Tsu	Tsu	NA	Tsu	Tsu	Tsu	Tsu	Tsu	Tsu	Tsu	Tsu	Tsu	NA	NA	NA	Tsu	Tsu	Tsu
Chr1	23482729	23482764	F	23482756	Tsu	Tsu	NA	Tsu	Het	Kas	NA	Het	NA	Tsu	NA	Kas	NA	Het	NA	Kas	Het	NA	Tsu	Tsu	NA	Tsu	Tsu	Tsu	Tsu	Tsu	Tsu	NA	Tsu	NA	NA	NA	NA	NA	Tsu	NA	Tsu	Tsu	Tsu	NA	NA	NA	NA	NA	Tsu
Chr1	23540661	23540696	F	23540695	Tsu	Tsu	NA	Tsu	NA	NA	NA	NA	NA	NA	Tsu	NA	NA	NA	NA	NA	NA	Tsu	Tsu	NA	Tsu	Tsu	Tsu	NA	Tsu	Tsu	Tsu	Tsu	Tsu	Tsu	Tsu	Tsu	NA	Tsu	Tsu	Tsu	Tsu	NA	Tsu	Tsu	Tsu	NA	Tsu	Tsu	Tsu
Chr1	23677496	23677531	F	23677528	Tsu	Tsu	NA	Tsu	NA	NA	NA	NA	NA	NA	Tsu	Het	NA	Het	NA	Het	NA	Tsu	Tsu	Tsu	Tsu	Tsu	Tsu	Tsu	Tsu	Tsu	Tsu	Tsu	Tsu	Tsu	NA	NA	Tsu	Tsu	Tsu	Tsu	Tsu	Tsu	Tsu	Tsu	Tsu	NA	Tsu	NA	Tsu
Chr1	23815537	23815572	F	23815566	Tsu	Tsu	Tsu	Tsu	Het	NA	NA	NA	NA	NA	Tsu	NA	Het	NA	Het	NA	Tsu	NA	Tsu	NA	Tsu	Tsu	Tsu	Tsu	Tsu	NA	Tsu	Tsu	Tsu	Tsu	Tsu	Tsu	NA	NA	Tsu	Tsu	Tsu	NA	Tsu	Tsu	NA	NA	Tsu	NA	Tsu
Chr1	23881783	23881818	F	23881785	NA	NA	NA	Tsu	NA	NA	NA	NA	NA	Tsu	NA	NA	NA	NA	NA	NA	NA	NA	NA	NA	NA	NA	NA	NA	NA	NA	NA	NA	NA	NA	NA	NA	NA	NA	NA	NA	NA	NA	NA	NA	Tsu	NA	NA	NA	NA
Chr1	23885359	23885394	F	23885388	Tsu	NA	NA	NA	NA	Kas	NA	NA	NA	NA	Tsu	NA	Het	Het	NA	Kas	Tsu	NA	Tsu	NA	Tsu	Tsu	Tsu	Tsu	Tsu	NA	Tsu	Tsu	Tsu	NA	NA	Tsu	Tsu	Tsu	Tsu	Tsu	Tsu	Tsu	Tsu	Tsu	NA	NA	NA	Tsu	Tsu
Chr1	23962203	23962238	F	23962220	Tsu	NA	NA	NA	NA	NA	Het	NA	NA	NA	Tsu	NA	NA	Het	Het	NA	Tsu	Tsu	Tsu	Tsu	Tsu	Tsu	Tsu	Tsu	Tsu	NA	Tsu	Tsu	Tsu	Tsu	NA	Tsu	NA	Tsu	Tsu	Tsu	Tsu	Tsu	Tsu	NA	Tsu	NA	Tsu	Tsu	Tsu
Chr1	23994148	23994183	F	23994157	Tsu	Tsu	Tsu	Tsu	Het	Kas	NA	NA	NA	NA	Tsu	Kas	Het	NA	Het	Kas	NA	Tsu	Tsu	Tsu	Tsu	Tsu	Tsu	NA	NA	Tsu	Tsu	Tsu	NA	Tsu	Tsu	Tsu	NA	Tsu	Tsu	Tsu	Tsu	Tsu	Tsu	Tsu	Tsu	NA	Tsu	NA	Tsu
Chr1	24020785	24020820	F	24020818	NA	NA	Tsu	Tsu	NA	Kas	NA	NA	NA	NA	Tsu	Kas	Het	NA	Het	Kas	NA	NA	NA	NA	Tsu	NA	NA	NA	NA	NA	Tsu	NA	Tsu	NA	NA	NA	NA	Tsu	NA	NA	NA	NA	NA	Tsu	NA	NA	NA	NA	Tsu
Chr1	24108249	24108284	F	24108267	NA	NA	Tsu	NA	Het	Kas	NA	Het	NA	Tsu	NA	Kas	Het	NA	Het	Kas	NA	NA	NA	NA	NA	NA	NA	NA	NA	NA	NA	NA	NA	NA	NA	NA	NA	NA	NA	Tsu	NA	NA	NA	NA	NA	NA	NA	NA	NA
Chr1	24214379	24214414	F	24214382	NA	NA	NA	NA	NA	NA	NA	NA	NA	NA	Tsu	NA	NA	Het	NA	NA	NA	NA	Tsu	Tsu	Tsu	Tsu	Tsu	Tsu	Tsu	NA	Tsu	NA	NA	Tsu	NA	Tsu	Tsu	Tsu	Tsu	NA	Tsu	NA	Tsu	NA	Tsu	NA	Tsu	Tsu	NA
Chr1	24214379	24214414	F	24214410	NA	NA	NA	NA	NA	NA	NA	NA	NA	NA	Tsu	NA	NA	Het	NA	NA	NA	NA	Tsu	Tsu	Tsu	Tsu	Tsu	Tsu	Tsu	NA	Tsu	NA	NA	NA	NA	Tsu	Tsu	Tsu	Tsu	NA	Tsu	Tsu	Tsu	NA	Tsu	NA	Tsu	Tsu	NA
Chr1	24243212	24243247	F	24243215	Tsu	Tsu	Tsu	Tsu	Het	Kas	NA	Het	NA	Tsu	Tsu	NA	Het	Het	Het	NA	Tsu	Tsu	NA	Tsu	Tsu	Tsu	Tsu	Tsu	Tsu	NA	Tsu	Tsu	Tsu	Tsu	NA	NA	NA	Tsu	Tsu	NA	Tsu	NA	Tsu	Tsu	Tsu	NA	NA	Tsu	Tsu
Chr1	24257315	24257350	F	24257344	Tsu	Tsu	Tsu	Tsu	Het	NA	NA	NA	NA	NA	Tsu	Kas	NA	NA	Het	Kas	Tsu	Tsu	Tsu	Tsu	Tsu	NA	Tsu	Tsu	Tsu	Tsu	Tsu	Tsu	Tsu	Tsu	Tsu	Tsu	NA	NA	Tsu	Tsu	Tsu	NA	Tsu	NA	Tsu	NA	Tsu	NA	Tsu
Chr1	24360374	24360409	F	24360382	Tsu	Tsu	Tsu	Tsu	NA	NA	NA	NA	NA	NA	Tsu	NA	NA	NA	Het	NA	Tsu	Tsu	NA	Tsu	Tsu	Tsu	Tsu	Tsu	Tsu	Tsu	Tsu	Tsu	NA	Tsu	Tsu	Tsu	Tsu	Tsu	Tsu	Tsu	Tsu	Tsu	Tsu	Tsu	NA	NA	Tsu	NA	Tsu
Chr1	24478787	24478822	F	24478806	NA	NA	NA	NA	NA	Kas	NA	NA	NA	NA	Tsu	Kas	Het	Het	Het	Kas	Tsu	Tsu	Tsu	Tsu	Tsu	Tsu	Tsu	Tsu	Tsu	NA	Tsu	Tsu	Tsu	Tsu	Tsu	Tsu	NA	Tsu	Tsu	Tsu	Tsu	Tsu	Tsu	Tsu	Tsu	NA	Tsu	Tsu	Tsu
Chr1	24825412	24825447	F	24825437	Tsu	Tsu	NA	Tsu	NA	NA	NA	NA	NA	NA	Tsu	Kas	Het	Het	Het	NA	Tsu	Tsu	Tsu	Tsu	NA	Tsu	Tsu	Tsu	Tsu	Tsu	Tsu	Tsu	Tsu	Tsu	Tsu	Tsu	NA	NA	Tsu	NA	NA	Tsu	NA	Tsu	NA	NA	NA	NA	Tsu
Chr1	24892609	24892644	F	24892633	NA	NA	NA	NA	NA	NA	NA	NA	NA	NA	NA	Kas	NA	Het	NA	NA	NA	NA	Tsu	Tsu	NA	NA	NA	Tsu	Tsu	NA	Tsu	NA	Tsu	NA	NA	Tsu	Tsu	Tsu	NA	Tsu	Tsu	Tsu	NA	NA	NA	NA	Tsu	NA	Tsu
Chr1	25124597	25124632	F	25124630	Tsu	Tsu	Tsu	Tsu	NA	NA	NA	NA	NA	NA	Tsu	NA	NA	NA	NA	NA	NA	Tsu	NA	NA	Tsu	Tsu	Tsu	Tsu	Tsu	Tsu	Tsu	NA	Tsu	Tsu	NA	Tsu	NA	NA	Tsu	NA	NA	NA	Tsu	Tsu	Tsu	NA	Tsu	Tsu	Tsu
Chr1	25132895	25132930	F	25132906	Tsu	Tsu	Tsu	NA	NA	Kas	NA	NA	NA	NA	Tsu	Kas	NA	NA	Het	Het	Tsu	Tsu	Tsu	Tsu	Tsu	Tsu	Tsu	Tsu	Tsu	Tsu	Tsu	Tsu	NA	Tsu	Tsu	Tsu	Tsu	Tsu	Tsu	Tsu	Tsu	NA	Tsu	Tsu	NA	NA	Tsu	Tsu	NA
Chr1	25132895	25132930	F	25132925	Tsu	Tsu	Tsu	NA	NA	Kas	NA	NA	NA	NA	Tsu	Kas	NA	NA	Het	Het	Tsu	Tsu	NA	Tsu	Tsu	Tsu	Tsu	Tsu	NA	NA	Tsu	Tsu	NA	Tsu	Tsu	Tsu	NA	Tsu	Tsu	Tsu	NA	NA	Tsu	Tsu	NA	NA	NA	NA	NA
Chr1	25498508	25498543	F	25498527	Tsu	Tsu	Tsu	Tsu	Tsu	Kas	NA	NA	Het	Tsu	Tsu	Kas	Het	NA	Het	Het	Tsu	Tsu	Tsu	Tsu	Tsu	Tsu	Tsu	Tsu	Tsu	Tsu	Tsu	Tsu	Tsu	Tsu	Tsu	Tsu	Tsu	Tsu	Tsu	Tsu	Tsu	Tsu	Tsu	Tsu	Tsu	NA	Tsu	NA	Tsu
Chr1	25632899	25632934	F	25632916	NA	NA	Tsu	NA	Tsu	Kas	Kas	NA	NA	NA	Tsu	Kas	Het	Kas	Het	Kas	NA	Tsu	Tsu	Tsu	NA	Tsu	Tsu	Tsu	NA	Tsu	Tsu	Tsu	Tsu	Tsu	Tsu	Tsu	Tsu	Tsu	NA	Tsu	NA	Tsu	Tsu	NA	NA	NA	NA	NA	Tsu
Chr1	25632899	25632934	F	25632929	NA	NA	Tsu	Tsu	Tsu	NA	NA	NA	NA	NA	Tsu	NA	NA	NA	NA	NA	NA	Tsu	Tsu	Tsu	NA	Tsu	Tsu	Tsu	NA	Tsu	Tsu	Tsu	Tsu	Tsu	Tsu	Tsu	Tsu	Tsu	NA	Tsu	NA	Tsu	Tsu	NA	NA	NA	NA	NA	Tsu
Chr1	25632899	25632934	F	25632930	NA	NA	Tsu	Tsu	Tsu	NA	NA	NA	NA	NA	Tsu	NA	NA	NA	NA	NA	NA	Tsu	Tsu	Tsu	NA	Tsu	Tsu	Tsu	NA	Tsu	Tsu	Tsu	Tsu	Tsu	Tsu	Tsu	Tsu	Tsu	NA	Tsu	NA	Tsu	Tsu	NA	NA	NA	NA	NA	Tsu
Chr1	25632899	25632934	F	25632931	NA	NA	Tsu	Tsu	Tsu	NA	NA	NA	NA	NA	Tsu	NA	NA	NA	NA	NA	NA	Tsu	Tsu	Tsu	NA	Tsu	Tsu	Tsu	NA	Tsu	Tsu	Tsu	Tsu	Tsu	Tsu	Tsu	Tsu	Tsu	NA	Tsu	NA	Tsu	Tsu	NA	NA	NA	NA	NA	Tsu
Chr1	25921113	25921148	F	25921145	Tsu	NA	NA	NA	NA	NA	Kas	NA	NA	NA	Tsu	Kas	Tsu	NA	Het	Het	Tsu	Tsu	Tsu	Tsu	Tsu	Tsu	Tsu	Tsu	Tsu	Tsu	Tsu	Tsu	Tsu	Tsu	Tsu	Tsu	Tsu	Tsu	Tsu	Tsu	Tsu	Tsu	Tsu	Tsu	Tsu	NA	Tsu	Tsu	Tsu
Chr1	25935932	25935967	F	25935935	NA	Tsu	Tsu	NA	Tsu	Kas	Kas	NA	Het	Tsu	Tsu	NA	Tsu	NA	Het	Het	Tsu	Tsu	NA	Tsu	Tsu	Tsu	Tsu	Tsu	Tsu	Tsu	NA	Tsu	Tsu	Tsu	NA	Tsu	Tsu	Tsu	NA	Tsu	Tsu	Tsu	Tsu	Tsu	Tsu	NA	NA	NA	Tsu
Chr1	25936737	25936772	F	25936762	Tsu	Tsu	Tsu	Tsu	NA	Kas	NA	NA	NA	NA	Tsu	Kas	Tsu	Kas	Het	Het	Tsu	Tsu	Tsu	Tsu	Tsu	Tsu	Tsu	Tsu	Tsu	Tsu	Tsu	Tsu	Tsu	Tsu	Tsu	Tsu	Tsu	Tsu	Tsu	Tsu	Tsu	NA	Tsu	Tsu	Tsu	NA	Tsu	NA	Tsu
Chr1	26039874	26039909	F	26039883	Tsu	Tsu	Tsu	Tsu	Tsu	Kas	Kas	NA	NA	Tsu	Tsu	NA	Tsu	Kas	Het	Het	Tsu	Tsu	Tsu	Tsu	Tsu	Tsu	Tsu	Tsu	Tsu	Tsu	Tsu	Tsu	Tsu	Tsu	Tsu	Tsu	Tsu	Tsu	Tsu	Tsu	Tsu	Tsu	Tsu	Tsu	Tsu	NA	Tsu	NA	Tsu
Chr1	26039874	26039909	F	26039904	Tsu	Tsu	Tsu	Tsu	Tsu	Kas	Kas	NA	NA	Tsu	Tsu	NA	Tsu	NA	Het	Het	Tsu	Tsu	NA	Tsu	Tsu	Tsu	NA	Tsu	Tsu	Tsu	Tsu	Tsu	Tsu	Tsu	Tsu	Tsu	Tsu	NA	Tsu	NA	Tsu	Tsu	NA	NA	NA	NA	Tsu	NA	Tsu
Chr1	26054636	26054671	F	26054642	NA	NA	NA	NA	NA	NA	NA	NA	NA	NA	NA	NA	NA	Kas	NA	NA	NA	NA	NA	NA	NA	NA	NA	NA	NA	NA	NA	NA	NA	NA	NA	NA	NA	NA	NA	NA	NA	NA	NA	NA	NA	NA	NA	NA	NA
Chr1	26109006	26109041	F	26109033	NA	NA	NA	NA	NA	NA	NA	NA	NA	NA	Tsu	NA	NA	NA	NA	NA	Tsu	NA	NA	Tsu	Tsu	NA	NA	Tsu	NA	NA	Tsu	Tsu	NA	NA	NA	Tsu	Tsu	Tsu	Tsu	Tsu	Tsu	Tsu	NA	NA	Tsu	NA	Tsu	Tsu	Tsu
Chr1	26191893	26191928	F	26191918	Tsu	Tsu	NA	NA	NA	NA	NA	NA	NA	NA	Tsu	NA	Tsu	NA	Tsu	Het	Tsu	Tsu	Tsu	NA	Tsu	Tsu	NA	Tsu	Tsu	Tsu	Tsu	Tsu	Tsu	NA	Tsu	Tsu	Tsu	Tsu	Tsu	Tsu	Tsu	Tsu	Tsu	Tsu	NA	Tsu	Tsu	Tsu	Tsu
Chr1	26325715	26325750	F	26325717	NA	NA	NA	NA	NA	NA	NA	NA	NA	NA	NA	NA	NA	NA	NA	NA	NA	NA	NA	NA	NA	NA	NA	NA	NA	NA	NA	NA	NA	NA	NA	NA	Tsu	NA	NA	NA	NA	NA	NA	NA	NA	NA	NA	NA	NA
Chr1	26325715	26325750	F	26325725	NA	NA	NA	NA	NA	NA	NA	NA	NA	NA	NA	NA	NA	NA	NA	NA	NA	NA	NA	NA	NA	NA	NA	NA	NA	NA	NA	NA	NA	NA	NA	NA	Tsu	NA	NA	NA	NA	NA	NA	NA	NA	NA	NA	NA	NA
Chr1	26391505	26391540	F	26391531	Tsu	Tsu	NA	NA	Tsu	NA	NA	NA	NA	NA	Tsu	Kas	NA	Kas	Het	Het	Tsu	NA	Tsu	Tsu	Tsu	Tsu	Tsu	Tsu	Tsu	Tsu	Tsu	Tsu	Tsu	Tsu	Tsu	Tsu	Tsu	Tsu	Tsu	Tsu	Tsu	Tsu	Tsu	Tsu	Tsu	NA	NA	NA	NA
Chr1	26479285	26479320	F	26479291	Tsu	NA	NA	NA	NA	Het	Kas	NA	NA	NA	Tsu	NA	NA	Tsu	Tsu	Tsu	Tsu	Tsu	Tsu	Tsu	Tsu	Tsu	Tsu	Tsu	Tsu	NA	Tsu	Tsu	Tsu	Tsu	Tsu	Tsu	Tsu	Tsu	Tsu	Tsu	Tsu	Tsu	Tsu	Tsu	Tsu	NA	Tsu	NA	Tsu
Chr1	26574116	26574151	F	26574149	NA	NA	NA	NA	NA	NA	NA	NA	NA	NA	Tsu	NA	Tsu	NA	Tsu	Tsu	Tsu	NA	Tsu	Tsu	NA	Tsu	Tsu	Tsu	Tsu	NA	Tsu	NA	Tsu	Tsu	Tsu	Tsu	NA	NA	NA	Tsu	Tsu	Tsu	NA	Tsu	NA	NA	NA	NA	NA
Chr1	26735542	26735577	F	26735559	Tsu	Tsu	NA	Tsu	Tsu	NA	Kas	Kas	NA	NA	Tsu	Kas	Tsu	Tsu	Tsu	Tsu	Tsu	NA	Tsu	Tsu	Tsu	Tsu	Tsu	NA	Tsu	Tsu	Tsu	Tsu	Tsu	Tsu	Tsu	Tsu	Tsu	Tsu	Tsu	Tsu	Tsu	Tsu	Tsu	Tsu	Tsu	NA	Tsu	Tsu	Tsu
Chr1	26833828	26833863	F	26833847	Tsu	Tsu	Tsu	Tsu	Tsu	NA	Kas	Kas	NA	Tsu	Tsu	Kas	Tsu	NA	Tsu	Tsu	Tsu	Tsu	Tsu	Tsu	Tsu	Tsu	Tsu	Tsu	Tsu	Tsu	Tsu	Tsu	Tsu	Tsu	Tsu	Tsu	Tsu	Tsu	Tsu	Tsu	Tsu	Tsu	Tsu	Tsu	NA	NA	Tsu	NA	Tsu
Chr1	26855050	26855085	F	26855067	Tsu	Tsu	Tsu	NA	Tsu	Het	NA	NA	NA	NA	Tsu	NA	Tsu	Tsu	Tsu	Tsu	Tsu	Tsu	Tsu	NA	Tsu	Tsu	Tsu	Tsu	Tsu	Tsu	NA	Tsu	Tsu	Tsu	Tsu	Tsu	Tsu	Tsu	Tsu	Tsu	Tsu	Tsu	Tsu	Tsu	Tsu	NA	Tsu	Tsu	Tsu
Chr1	26857388	26857423	F	26857397	NA	NA	NA	NA	NA	NA	NA	NA	NA	NA	NA	NA	NA	Tsu	NA	NA	NA	NA	NA	NA	NA	NA	NA	NA	NA	NA	NA	NA	NA	NA	NA	NA	Tsu	NA	NA	NA	NA	NA	NA	NA	Tsu	NA	Tsu	Tsu	Tsu
Chr1	26857388	26857423	F	26857404	NA	NA	NA	NA	NA	NA	NA	NA	NA	NA	NA	NA	NA	Tsu	NA	NA	NA	NA	NA	NA	NA	NA	NA	NA	NA	NA	NA	NA	NA	NA	NA	NA	Tsu	NA	NA	NA	NA	NA	NA	NA	Tsu	NA	Tsu	Tsu	Tsu
Chr1	26862696	26862731	F	26862722	Tsu	NA	NA	NA	NA	NA	NA	NA	NA	NA	NA	NA	NA	Tsu	NA	NA	NA	NA	NA	NA	NA	NA	NA	Tsu	NA	NA	NA	NA	NA	NA	NA	Tsu	Tsu	Tsu	NA	NA	Tsu	NA	NA	NA	Tsu	NA	Tsu	Tsu	NA
Chr1	27083173	27083208	F	27083174	Tsu	Tsu	Tsu	Tsu	Tsu	NA	NA	NA	NA	Tsu	Tsu	NA	Tsu	NA	NA	Tsu	Tsu	Tsu	Tsu	Tsu	Tsu	NA	Tsu	NA	Tsu	NA	NA	NA	Tsu	Tsu	NA	Tsu	NA	NA	Tsu	Tsu	Tsu	NA	Tsu	Tsu	NA	Tsu	Tsu	Tsu	Tsu
Chr1	27132866	27132901	F	27132890	Tsu	Tsu	Tsu	Tsu	Tsu	Het	NA	NA	NA	Tsu	Tsu	Kas	Tsu	Tsu	Tsu	Tsu	Tsu	Tsu	Tsu	Tsu	Tsu	Tsu	Tsu	Tsu	Tsu	Tsu	Tsu	NA	Tsu	NA	Tsu	Tsu	Tsu	NA	Tsu	Tsu	Tsu	Tsu	Tsu	Tsu	Tsu	NA	NA	Tsu	NA
Chr1	27399520	27399555	F	27399537	Tsu	Tsu	Tsu	Tsu	Tsu	NA	Kas	NA	NA	Tsu	NA	Kas	Tsu	Tsu	Tsu	Tsu	Tsu	Tsu	Tsu	Tsu	Tsu	Tsu	Tsu	Tsu	Tsu	Tsu	Tsu	Tsu	Tsu	Tsu	Tsu	Tsu	Tsu	Tsu	Tsu	Tsu	Tsu	Tsu	Tsu	Tsu	Tsu	Tsu	Tsu	Tsu	Tsu
Chr1	27416584	27416619	F	27416592	NA	NA	NA	Tsu	NA	NA	Kas	NA	NA	NA	Tsu	Kas	NA	Tsu	NA	Tsu	Tsu	NA	Tsu	Tsu	Tsu	Tsu	NA	Tsu	Tsu	Tsu	Tsu	Tsu	Tsu	NA	Tsu	Tsu	Tsu	Tsu	NA	NA	Tsu	Tsu	NA	NA	NA	NA	Tsu	NA	Tsu
Chr1	27560984	27561019	F	27561016	NA	NA	NA	NA	NA	NA	NA	NA	NA	NA	NA	NA	NA	NA	NA	NA	NA	NA	NA	NA	NA	NA	NA	NA	NA	NA	NA	NA	NA	NA	NA	NA	NA	Tsu	NA	NA	NA	NA	NA	NA	Tsu	NA	NA	NA	NA
Chr1	27621512	27621547	F	27621531	Tsu	NA	NA	Tsu	Tsu	NA	NA	NA	NA	NA	Tsu	NA	Tsu	Tsu	Tsu	Tsu	Tsu	Tsu	Tsu	Tsu	Tsu	Tsu	Tsu	Tsu	Tsu	Tsu	Tsu	Tsu	Tsu	Tsu	NA	Tsu	NA	Tsu	Tsu	Tsu	Tsu	Tsu	Tsu	NA	Tsu	NA	Tsu	NA	Tsu
Chr1	27621502	27621537	F	27621531	Tsu	NA	NA	NA	NA	NA	Kas	NA	NA	NA	Tsu	Kas	NA	Tsu	Tsu	NA	NA	NA	Tsu	Tsu	Tsu	Tsu	Tsu	Tsu	Tsu	Tsu	Tsu	Tsu	NA	Tsu	NA	Tsu	Tsu	Tsu	Tsu	Tsu	Tsu	Tsu	Tsu	NA	NA	NA	Tsu	Tsu	Tsu
Chr1	27621512	27621547	F	27621539	Tsu	NA	NA	Tsu	Tsu	NA	NA	NA	NA	NA	Tsu	NA	Tsu	Tsu	Tsu	Tsu	Tsu	Tsu	Tsu	Tsu	Tsu	Tsu	Tsu	Tsu	Tsu	Tsu	Tsu	Tsu	Tsu	Tsu	NA	Tsu	Tsu	Tsu	Tsu	Tsu	Tsu	Tsu	Tsu	NA	Tsu	NA	Tsu	NA	Tsu
Chr1	27702057	27702092	F	27702062	Tsu	Tsu	NA	NA	NA	NA	Kas	NA	NA	NA	Tsu	Kas	Tsu	Tsu	Tsu	Tsu	Tsu	Tsu	Tsu	Tsu	Tsu	Tsu	Tsu	Tsu	Tsu	Tsu	NA	Tsu	Tsu	Tsu	Tsu	Tsu	NA	NA	Tsu	Tsu	Tsu	NA	NA	Tsu	Tsu	NA	Tsu	NA	Tsu
Chr1	27702057	27702092	F	27702075	Tsu	Tsu	NA	NA	NA	NA	Kas	NA	NA	NA	Tsu	Kas	Tsu	Tsu	Tsu	Tsu	Tsu	Tsu	Tsu	Tsu	Tsu	Tsu	Tsu	Tsu	Tsu	Tsu	Tsu	Tsu	Tsu	Tsu	Tsu	Tsu	Tsu	Tsu	Tsu	Tsu	Tsu	Tsu	Tsu	Tsu	Tsu	NA	Tsu	Tsu	Tsu
Chr1	27905618	27905653	F	27905627	Tsu	Tsu	NA	NA	NA	NA	NA	NA	NA	NA	NA	NA	Tsu	NA	Tsu	Tsu	Tsu	Tsu	NA	NA	Tsu	Tsu	Tsu	Tsu	Tsu	Tsu	Tsu	Tsu	Tsu	Tsu	Tsu	NA	NA	NA	Tsu	Tsu	Tsu	Tsu	Tsu	Tsu	NA	Tsu	Tsu	Tsu	Tsu
Chr1	28386763	28386798	F	28386791	Kas	NA	NA	Kas	Tsu	NA	Kas	NA	NA	NA	Tsu	Kas	NA	NA	Tsu	Tsu	Tsu	Tsu	Tsu	NA	NA	Tsu	Tsu	NA	Tsu	NA	Tsu	Tsu	Tsu	Tsu	NA	Tsu	Tsu	NA	Tsu	Tsu	Tsu	Tsu	NA	Tsu	NA	NA	Tsu	NA	Tsu
Chr1	28422534	28422569	F	28422560	NA	NA	NA	Kas	NA	NA	NA	NA	NA	NA	NA	NA	NA	Tsu	NA	NA	NA	NA	NA	NA	NA	NA	NA	NA	NA	NA	NA	NA	NA	NA	NA	NA	Tsu	NA	NA	NA	NA	Tsu	NA	NA	NA	NA	NA	NA	NA
Chr1	28526159	28526194	F	28526164	Kas	Tsu	Het	Kas	Tsu	Het	NA	NA	NA	Tsu	Tsu	Kas	NA	Tsu	Tsu	Tsu	Tsu	Tsu	Tsu	Tsu	Tsu	Tsu	Tsu	Tsu	Tsu	Tsu	Tsu	Tsu	Tsu	NA	NA	Tsu	Tsu	Tsu	Tsu	NA	Tsu	Tsu	Tsu	Tsu	Tsu	NA	Tsu	NA	Tsu
Chr1	28526159	28526194	F	28526170	NA	Tsu	Het	Kas	Tsu	Het	NA	NA	NA	Tsu	Tsu	Kas	NA	Tsu	Tsu	Tsu	Tsu	Tsu	Tsu	Tsu	Tsu	Tsu	Tsu	Tsu	Tsu	Tsu	Tsu	Tsu	Tsu	NA	NA	NA	Tsu	Tsu	Tsu	NA	Tsu	Tsu	Tsu	Tsu	Tsu	NA	Tsu	NA	NA
Chr1	28852403	28852438	F	28852409	Kas	NA	NA	Kas	NA	NA	Kas	NA	NA	NA	Tsu	NA	Tsu	Tsu	Tsu	Tsu	Tsu	Tsu	Tsu	Tsu	Tsu	Tsu	Tsu	Tsu	Tsu	NA	Tsu	Tsu	Tsu	Tsu	Tsu	Tsu	Tsu	NA	Tsu	Tsu	Tsu	Tsu	NA	Tsu	Tsu	NA	NA	NA	Tsu
Chr1	29309693	29309728	F	29309694	Kas	NA	NA	Kas	NA	NA	NA	NA	NA	NA	NA	Kas	NA	NA	NA	NA	NA	NA	NA	NA	NA	NA	NA	NA	NA	NA	NA	NA	NA	NA	NA	NA	NA	NA	NA	NA	NA	NA	NA	NA	NA	NA	NA	NA	NA
Chr1	29414853	29414888	F	29414884	NA	NA	Kas	Kas	Tsu	Het	Het	NA	NA	NA	NA	Kas	Tsu	NA	Tsu	NA	Tsu	NA	Tsu	NA	NA	Tsu	NA	Tsu	Tsu	Tsu	Tsu	Tsu	Tsu	Tsu	Tsu	NA	Tsu	Tsu	Tsu	NA	Tsu	NA	NA	Tsu	NA	NA	NA	NA	Tsu
Chr1	29462521	29462556	F	29462523	NA	NA	NA	NA	NA	NA	NA	NA	NA	NA	NA	NA	NA	NA	NA	NA	NA	NA	NA	NA	NA	NA	NA	NA	NA	NA	NA	NA	NA	NA	NA	NA	NA	NA	NA	NA	NA	NA	NA	NA	Tsu	NA	Tsu	Tsu	NA
Chr1	29462521	29462556	F	29462531	NA	NA	NA	NA	NA	NA	NA	NA	NA	NA	NA	NA	NA	NA	NA	NA	NA	NA	NA	NA	NA	NA	NA	NA	NA	NA	NA	NA	NA	NA	NA	NA	NA	NA	NA	NA	NA	NA	NA	NA	Tsu	NA	Tsu	Tsu	NA
Chr1	29484503	29484538	F	29484520	Kas	NA	Kas	Kas	Tsu	NA	NA	Kas	Het	Het	Tsu	Kas	NA	Tsu	Tsu	Tsu	Tsu	Tsu	Tsu	Tsu	Tsu	Tsu	Tsu	Tsu	Tsu	Tsu	Tsu	Tsu	NA	NA	Tsu	Tsu	Tsu	Tsu	Tsu	NA	Tsu	Tsu	Tsu	Tsu	Tsu	NA	Tsu	NA	Tsu
Chr1	29824690	29824725	F	29824723	NA	NA	NA	NA	NA	NA	NA	NA	NA	NA	NA	NA	NA	NA	NA	NA	NA	NA	NA	NA	NA	NA	NA	NA	NA	NA	NA	NA	NA	NA	NA	NA	NA	NA	NA	NA	NA	NA	NA	NA	NA	NA	NA	NA	NA
Chr1	29976414	29976449	F	29976440	Kas	NA	NA	NA	NA	NA	Het	NA	NA	NA	Tsu	NA	Tsu	Tsu	Tsu	Tsu	Tsu	Tsu	Tsu	Tsu	Tsu	Tsu	Tsu	Tsu	Tsu	Tsu	NA	Tsu	Tsu	NA	Tsu	Tsu	Tsu	Tsu	Tsu	Tsu	Tsu	Tsu	Tsu	Tsu	Tsu	NA	Tsu	Tsu	Tsu
Chr1	29988421	29988456	F	29988447	NA	NA	NA	Kas	Tsu	NA	Het	NA	NA	Het	NA	NA	Tsu	NA	Tsu	Tsu	Tsu	Tsu	Tsu	NA	Tsu	NA	Tsu	Tsu	Tsu	NA	Tsu	Tsu	Tsu	Tsu	Tsu	NA	NA	NA	NA	Tsu	NA	Tsu	Tsu	Tsu	Tsu	Tsu	NA	NA	Tsu
Chr1	30024614	30024649	F	30024619	Kas	NA	NA	NA	NA	NA	NA	NA	NA	NA	Tsu	Kas	Tsu	Tsu	Tsu	Tsu	Tsu	Tsu	NA	Tsu	Tsu	NA	Tsu	NA	Tsu	NA	Tsu	Tsu	Tsu	Tsu	NA	Tsu	NA	Tsu	Tsu	Tsu	Tsu	Tsu	Tsu	Tsu	Tsu	NA	Tsu	NA	Tsu
Chr1	30159289	30159324	F	30159292	Kas	NA	Kas	Kas	NA	NA	NA	NA	NA	NA	NA	Kas	NA	NA	NA	NA	NA	NA	NA	NA	NA	NA	NA	NA	NA	NA	NA	NA	Tsu	NA	NA	NA	NA	NA	NA	NA	NA	NA	NA	NA	NA	NA	NA	NA	NA
Chr1	30186671	30186706	F	30186682	Kas	NA	Kas	Kas	NA	Kas	NA	NA	NA	NA	NA	Kas	Tsu	Tsu	Tsu	Tsu	Tsu	Tsu	Tsu	Tsu	Tsu	Tsu	Tsu	Tsu	Tsu	Tsu	Tsu	Tsu	Tsu	Tsu	Tsu	Tsu	Tsu	Tsu	Tsu	Tsu	Tsu	Tsu	Tsu	Tsu	Tsu	NA	Tsu	NA	Tsu
Chr1	30225717	30225752	F	30225728	Kas	NA	NA	NA	Tsu	Het	Het	NA	NA	NA	NA	NA	Tsu	Tsu	Tsu	Tsu	Tsu	Tsu	Tsu	Tsu	Tsu	Tsu	NA	Tsu	Tsu	Tsu	Tsu	Tsu	Tsu	Tsu	Tsu	Tsu	Tsu	Tsu	Tsu	Tsu	Tsu	Tsu	Tsu	Tsu	Tsu	NA	Tsu	Tsu	Tsu
Chr2	128585	128620	F	128603	Tsu	Tsu	Tsu	Tsu	Tsu	Tsu	NA	Tsu	Tsu	Tsu	Tsu	Tsu	Tsu	Tsu	Tsu	NA	NA	NA	Tsu	Tsu	Tsu	Tsu	Tsu	Tsu	Tsu	Tsu	Tsu	Tsu	Tsu	NA	Tsu	Tsu	Tsu	Tsu	Tsu	NA	Tsu	Tsu	Tsu	Tsu	Tsu	NA	Het	Het	Tsu
Chr2	131277	131312	F	131309	Tsu	Tsu	NA	NA	Tsu	Tsu	Tsu	NA	NA	NA	NA	NA	Tsu	NA	Tsu	NA	NA	Tsu	NA	Tsu	Tsu	NA	NA	Tsu	Tsu	NA	Tsu	Tsu	NA	Tsu	Tsu	NA	NA	NA	NA	NA	NA	NA	NA	Tsu	NA	NA	NA	NA	NA
Chr2	220089	220124	F	220106	Tsu	Tsu	Tsu	Tsu	Tsu	Tsu	Tsu	Tsu	Tsu	Tsu	Tsu	Tsu	Tsu	NA	Tsu	Tsu	Tsu	Tsu	Tsu	NA	Tsu	Tsu	Tsu	Tsu	Tsu	Tsu	Tsu	Tsu	Tsu	Tsu	Tsu	Tsu	Tsu	NA	NA	Tsu	NA	NA	Tsu	Tsu	NA	Tsu	NA	Het	Tsu
Chr2	356497	356532	F	356529	NA	Tsu	NA	NA	NA	NA	Tsu	NA	NA	NA	Tsu	NA	Tsu	Tsu	NA	NA	NA	Tsu	Tsu	Tsu	Tsu	NA	Tsu	Tsu	Tsu	Tsu	Tsu	Tsu	NA	NA	NA	Tsu	Tsu	NA	NA	Tsu	Tsu	Tsu	Tsu	NA	Tsu	NA	Het	Het	Tsu
Chr2	718214	718249	F	718243	NA	NA	NA	NA	NA	NA	NA	NA	NA	NA	NA	NA	NA	NA	NA	NA	NA	NA	NA	NA	NA	NA	NA	NA	NA	NA	NA	NA	NA	NA	NA	NA	NA	NA	NA	NA	NA	NA	NA	NA	NA	NA	NA	NA	NA
Chr2	757352	757387	F	757386	NA	NA	NA	NA	NA	NA	NA	NA	NA	NA	Tsu	NA	Tsu	Tsu	Tsu	Tsu	Tsu	Tsu	NA	NA	Tsu	Tsu	Tsu	Tsu	NA	Tsu	Tsu	NA	Tsu	Tsu	Tsu	NA	Tsu	NA	Tsu	NA	NA	Tsu	NA	NA	Tsu	NA	Tsu	NA	NA
Chr2	903472	903507	F	903492	Tsu	Tsu	Tsu	Tsu	Tsu	Tsu	Tsu	Tsu	Tsu	Tsu	Tsu	Tsu	Tsu	Tsu	Tsu	Tsu	Tsu	Tsu	Tsu	Tsu	Tsu	Tsu	Tsu	Tsu	Tsu	Tsu	Tsu	Tsu	Tsu	Tsu	Tsu	Tsu	Tsu	Tsu	Tsu	Tsu	Tsu	Tsu	Tsu	Tsu	Tsu	NA	Tsu	NA	Tsu
Chr2	994637	994672	F	994645	Tsu	Tsu	NA	Tsu	NA	NA	Tsu	NA	NA	NA	Tsu	Tsu	Tsu	Tsu	Tsu	Tsu	Tsu	Tsu	Tsu	Tsu	Tsu	Tsu	Tsu	Tsu	Tsu	Tsu	Tsu	Tsu	Tsu	Tsu	Tsu	Tsu	NA	Tsu	Tsu	Tsu	Tsu	Tsu	Tsu	Tsu	Tsu	NA	Tsu	NA	Tsu
Chr2	1244558	1244593	F	1244561	Tsu	Tsu	Tsu	Tsu	NA	NA	Tsu	NA	NA	NA	Tsu	Tsu	Tsu	Tsu	Tsu	Tsu	Tsu	Tsu	Tsu	Tsu	NA	NA	Tsu	Tsu	Tsu	Tsu	Tsu	Tsu	Tsu	Tsu	Tsu	Tsu	NA	Tsu	Tsu	Tsu	Tsu	Tsu	NA	Tsu	NA	NA	Tsu	Het	Tsu
Chr2	1306739	1306774	F	1306755	NA	NA	NA	NA	NA	NA	NA	NA	NA	NA	Tsu	NA	NA	Tsu	NA	NA	NA	NA	Tsu	Tsu	NA	Tsu	NA	NA	Tsu	NA	Tsu	Tsu	NA	NA	NA	NA	NA	Tsu	Tsu	Tsu	Tsu	NA	NA	NA	Tsu	NA	Tsu	Het	NA
Chr2	1622250	1622285	F	1622278	NA	NA	NA	NA	NA	NA	NA	NA	NA	NA	NA	NA	NA	NA	NA	NA	NA	NA	NA	NA	NA	NA	NA	NA	NA	NA	NA	NA	NA	NA	NA	NA	NA	Tsu	NA	NA	NA	NA	NA	NA	Tsu	NA	Tsu	NA	NA
Chr2	1622250	1622285	F	1622284	NA	NA	NA	NA	NA	NA	NA	NA	NA	NA	NA	NA	NA	NA	NA	NA	NA	NA	NA	NA	NA	NA	NA	NA	NA	NA	NA	NA	NA	NA	NA	NA	NA	Tsu	NA	NA	NA	NA	NA	NA	Tsu	NA	Tsu	NA	NA
Chr2	1647448	1647483	F	1647453	Tsu	Tsu	Tsu	Tsu	Tsu	Tsu	NA	Tsu	NA	Tsu	Tsu	Tsu	Tsu	Tsu	Het	Tsu	NA	Tsu	Tsu	Tsu	NA	Tsu	Tsu	NA	Tsu	Tsu	Tsu	Tsu	NA	Tsu	Tsu	Tsu	Tsu	Tsu	Tsu	Tsu	Tsu	Tsu	Tsu	Tsu	NA	NA	NA	NA	Tsu
Chr2	1843606	1843641	F	1843637	NA	Tsu	NA	NA	Tsu	Tsu	Tsu	NA	NA	NA	Tsu	Tsu	Tsu	Tsu	Het	Tsu	Kas	NA	NA	NA	Tsu	NA	Tsu	NA	Tsu	Tsu	Tsu	Tsu	Tsu	Tsu	NA	Tsu	Tsu	Tsu	Tsu	Tsu	Tsu	NA	NA	Tsu	NA	NA	NA	NA	NA
Chr2	2031033	2031068	F	2031064	Tsu	Tsu	NA	Tsu	Tsu	Tsu	Tsu	Tsu	Tsu	Tsu	Tsu	Tsu	Tsu	Tsu	Het	NA	NA	Het	NA	Tsu	Tsu	Tsu	Tsu	Tsu	Tsu	Tsu	Tsu	Tsu	Tsu	Tsu	Tsu	Tsu	Tsu	NA	Tsu	Tsu	Tsu	NA	Tsu	Tsu	Tsu	NA	Tsu	Het	Tsu
Chr2	2072746	2072781	F	2072756	Tsu	Tsu	Tsu	Tsu	Tsu	Tsu	Tsu	NA	NA	NA	Tsu	NA	Tsu	Tsu	Het	Tsu	Kas	NA	Tsu	Tsu	Tsu	Tsu	Tsu	NA	Tsu	NA	Tsu	NA	NA	NA	Tsu	Tsu	Tsu	Tsu	Tsu	Tsu	Tsu	Tsu	Tsu	Tsu	NA	NA	Tsu	NA	Tsu
Chr2	2072746	2072781	F	2072765	Tsu	Tsu	Tsu	Tsu	Tsu	Tsu	Tsu	Tsu	Tsu	Tsu	Tsu	Tsu	Tsu	Tsu	Het	Tsu	Kas	NA	Tsu	Tsu	Tsu	Tsu	Tsu	Tsu	Tsu	Tsu	Tsu	Tsu	NA	Tsu	Tsu	Tsu	Tsu	Tsu	Tsu	NA	Tsu	Tsu	Tsu	Tsu	NA	NA	Tsu	NA	Tsu
Chr2	2144555	2144590	F	2144557	NA	NA	NA	NA	NA	NA	NA	NA	NA	NA	NA	NA	NA	NA	NA	NA	NA	NA	NA	NA	NA	NA	NA	NA	Tsu	NA	NA	NA	NA	NA	NA	NA	NA	Tsu	NA	Tsu	Tsu	Tsu	NA	NA	NA	NA	NA	NA	NA
Chr2	2144555	2144590	F	2144587	NA	NA	NA	NA	NA	NA	NA	NA	NA	NA	Tsu	Tsu	Tsu	Tsu	NA	NA	NA	NA	Tsu	Tsu	Tsu	Tsu	NA	NA	NA	NA	NA	NA	NA	NA	NA	NA	NA	Tsu	NA	Tsu	Tsu	Tsu	NA	NA	Tsu	NA	Tsu	NA	Tsu
Chr2	2207736	2207771	F	2207764	Tsu	NA	NA	Tsu	NA	Tsu	Tsu	NA	NA	NA	Tsu	Tsu	NA	Tsu	NA	Tsu	NA	Het	NA	Tsu	Tsu	Tsu	Tsu	NA	Tsu	NA	Tsu	Tsu	Tsu	Tsu	NA	Tsu	Tsu	NA	NA	Tsu	Tsu	NA	NA	Tsu	NA	NA	NA	NA	Tsu
Chr2	2259166	2259201	F	2259173	Tsu	Tsu	NA	Tsu	NA	NA	Tsu	NA	NA	NA	Tsu	Tsu	NA	Tsu	NA	Tsu	Kas	Het	Tsu	Tsu	Tsu	Tsu	Tsu	Tsu	NA	Tsu	Tsu	Tsu	Tsu	Tsu	Tsu	Tsu	NA	NA	Tsu	Tsu	Tsu	Tsu	Tsu	Tsu	Tsu	NA	Tsu	Het	Tsu
Chr2	2322571	2322606	F	2322601	NA	Tsu	NA	NA	NA	NA	NA	NA	NA	NA	NA	NA	NA	Tsu	NA	NA	Kas	NA	Tsu	Tsu	Tsu	Tsu	Tsu	Tsu	NA	NA	Tsu	Tsu	NA	NA	NA	Tsu	Tsu	Tsu	NA	Tsu	Tsu	Tsu	NA	NA	Tsu	NA	Tsu	Het	Tsu
Chr2	2380961	2380996	F	2380965	Tsu	Tsu	NA	Tsu	Tsu	Tsu	NA	Tsu	NA	NA	Tsu	Tsu	Tsu	NA	NA	Tsu	NA	NA	NA	NA	Tsu	NA	Tsu	Tsu	Tsu	Tsu	Tsu	Tsu	NA	NA	Tsu	Tsu	NA	NA	NA	NA	NA	NA	NA	Tsu	Tsu	Tsu	Tsu	NA	NA
Chr2	2420178	2420213	F	2420184	Tsu	Tsu	Tsu	Tsu	Tsu	Tsu	Tsu	NA	NA	NA	Tsu	NA	Tsu	Tsu	NA	Tsu	Kas	NA	Tsu	Tsu	Tsu	Tsu	Tsu	Tsu	Tsu	Tsu	Tsu	Tsu	Tsu	Tsu	Tsu	Tsu	Tsu	Tsu	Tsu	Tsu	Tsu	Tsu	Tsu	Tsu	NA	NA	NA	NA	Tsu
Chr2	2438236	2438271	F	2438240	Tsu	Tsu	Tsu	Tsu	Tsu	Tsu	Tsu	NA	NA	Tsu	Tsu	Tsu	Tsu	Tsu	Het	Tsu	Kas	NA	NA	Tsu	Tsu	Tsu	NA	Tsu	NA	Tsu	Tsu	Tsu	NA	Tsu	Tsu	Tsu	Tsu	Tsu	Tsu	Tsu	Tsu	Tsu	Tsu	Tsu	Tsu	NA	NA	Het	Tsu
Chr2	2506642	2506677	F	2506670	Tsu	Tsu	NA	NA	NA	NA	NA	NA	NA	NA	NA	NA	NA	NA	NA	Tsu	Kas	Het	NA	NA	NA	NA	Tsu	NA	NA	Tsu	NA	NA	NA	NA	NA	NA	Tsu	NA	Tsu	NA	NA	NA	Tsu	Tsu	NA	NA	NA	Het	NA
Chr2	2522752	2522787	F	2522761	Tsu	Tsu	Tsu	Tsu	Tsu	Tsu	Tsu	Tsu	NA	Tsu	Tsu	Tsu	Tsu	Tsu	Het	Tsu	Kas	NA	Tsu	Tsu	Tsu	Tsu	NA	Tsu	Tsu	Tsu	NA	Tsu	Tsu	Tsu	Tsu	Tsu	Tsu	Tsu	Tsu	NA	Tsu	Tsu	Tsu	Tsu	Tsu	NA	Tsu	Het	Tsu
Chr2	2530653	2530688	F	2530661	NA	NA	NA	NA	NA	NA	NA	NA	NA	NA	NA	NA	NA	NA	NA	NA	Kas	NA	NA	NA	NA	NA	NA	NA	NA	NA	NA	NA	NA	NA	NA	NA	Tsu	Tsu	NA	Tsu	Tsu	Tsu	Tsu	NA	NA	NA	NA	NA	NA
Chr2	2737270	2737305	F	2737287	Tsu	Tsu	NA	NA	NA	NA	Tsu	NA	NA	NA	Tsu	Tsu	NA	Tsu	NA	Tsu	Kas	Het	Tsu	Tsu	Tsu	Tsu	Tsu	Tsu	Tsu	Tsu	NA	Tsu	Tsu	Tsu	Tsu	Tsu	NA	Tsu	Tsu	Tsu	Tsu	Tsu	Tsu	Tsu	Tsu	NA	Tsu	Het	Tsu
Chr2	2989086	2989121	F	2989102	Tsu	NA	Tsu	Tsu	Tsu	Tsu	Tsu	NA	NA	NA	Tsu	Tsu	NA	Tsu	NA	Tsu	Kas	Het	Tsu	Tsu	Tsu	NA	Tsu	Tsu	Tsu	Tsu	Tsu	Tsu	Tsu	Tsu	NA	Tsu	Tsu	Tsu	NA	Tsu	Tsu	Tsu	NA	Tsu	NA	NA	NA	NA	Tsu
Chr2	3049098	3049133	F	3049106	NA	Tsu	NA	NA	NA	Tsu	Tsu	NA	NA	NA	Tsu	Tsu	Tsu	Tsu	NA	Tsu	Kas	Het	Tsu	Tsu	Tsu	Tsu	Tsu	Tsu	Tsu	Tsu	Tsu	Tsu	Tsu	Tsu	Tsu	Tsu	Tsu	Tsu	Tsu	Tsu	Tsu	Tsu	NA	Tsu	Tsu	NA	NA	NA	Tsu
Chr2	3049098	3049133	F	3049109	NA	Tsu	NA	NA	NA	Tsu	Tsu	NA	NA	NA	Tsu	Tsu	Tsu	Tsu	NA	Tsu	Kas	Het	Tsu	Tsu	Tsu	Tsu	Tsu	Tsu	Tsu	Tsu	Tsu	Tsu	NA	Tsu	Tsu	Tsu	Tsu	Tsu	Tsu	Tsu	Tsu	Tsu	NA	Tsu	Tsu	NA	NA	NA	Tsu
Chr2	3049098	3049133	F	3049113	NA	Tsu	NA	NA	NA	Tsu	Tsu	NA	NA	NA	Tsu	Tsu	Tsu	Tsu	NA	Tsu	Kas	Het	Tsu	Tsu	Tsu	Tsu	Tsu	Tsu	Tsu	Tsu	Tsu	Tsu	Tsu	Tsu	Tsu	Tsu	Tsu	NA	Tsu	Tsu	Tsu	Tsu	NA	Tsu	Tsu	NA	Tsu	NA	Tsu
Chr2	3054526	3054561	F	3054552	Tsu	Tsu	Tsu	Tsu	Tsu	Tsu	Tsu	Tsu	Tsu	NA	Tsu	Tsu	Tsu	Tsu	Het	Tsu	Kas	Het	Tsu	Tsu	Tsu	Tsu	Tsu	Tsu	Tsu	Tsu	Tsu	Tsu	Tsu	Tsu	Tsu	Tsu	Tsu	NA	Tsu	Tsu	Tsu	Tsu	Tsu	Tsu	Tsu	NA	Tsu	Het	Tsu
Chr2	3054526	3054561	F	3054558	NA	Tsu	Tsu	Tsu	Tsu	Tsu	NA	Tsu	Tsu	NA	NA	Tsu	Tsu	NA	Het	Tsu	Kas	Het	Tsu	NA	Tsu	NA	Tsu	Tsu	Tsu	NA	NA	Tsu	Tsu	NA	NA	NA	NA	NA	Tsu	Tsu	NA	NA	Tsu	Tsu	Tsu	NA	Tsu	Het	Tsu
Chr2	3655648	3655683	F	3655678	Tsu	Tsu	NA	Tsu	Tsu	Tsu	Tsu	NA	Tsu	Tsu	Tsu	Tsu	Tsu	Tsu	Het	NA	Kas	Het	Tsu	Tsu	Tsu	Tsu	Tsu	Tsu	Tsu	Tsu	Tsu	Tsu	Tsu	NA	Tsu	Tsu	Tsu	Tsu	Tsu	Tsu	NA	Tsu	Tsu	Tsu	Tsu	NA	Tsu	NA	Tsu
Chr2	3681587	3681622	F	3681591	NA	NA	NA	NA	Tsu	NA	NA	NA	NA	Tsu	NA	NA	NA	NA	NA	NA	Kas	NA	Tsu	NA	NA	NA	NA	NA	NA	Tsu	Tsu	Tsu	Tsu	NA	NA	NA	NA	NA	NA	NA	NA	Tsu	NA	NA	Tsu	Tsu	NA	Het	NA
Chr2	3729320	3729355	F	3729322	NA	NA	NA	NA	NA	NA	NA	NA	NA	NA	NA	NA	NA	NA	NA	NA	NA	NA	NA	NA	NA	NA	NA	NA	NA	NA	NA	NA	NA	NA	NA	NA	NA	NA	NA	NA	NA	NA	NA	NA	NA	NA	NA	NA	NA
Chr2	3757575	3757610	F	3757590	Tsu	Tsu	Tsu	Tsu	NA	Tsu	Tsu	NA	NA	NA	NA	Tsu	Tsu	Tsu	Het	Tsu	NA	NA	Tsu	Tsu	Tsu	Tsu	Tsu	Tsu	Tsu	Tsu	Tsu	Tsu	Tsu	Tsu	NA	Tsu	Tsu	Tsu	Tsu	Tsu	Tsu	Tsu	Tsu	Tsu	Tsu	NA	Tsu	NA	Tsu
Chr2	3929973	3930008	F	3929978	NA	Tsu	NA	NA	Tsu	Tsu	Tsu	NA	NA	Tsu	NA	NA	Tsu	NA	NA	NA	Kas	Het	NA	NA	Tsu	NA	NA	NA	NA	Tsu	Tsu	NA	NA	NA	Tsu	NA	NA	NA	Tsu	Tsu	NA	Tsu	NA	Tsu	NA	NA	NA	NA	Tsu
Chr2	3978721	3978756	F	3978745	Tsu	Tsu	Tsu	Tsu	Tsu	Tsu	Tsu	Tsu	Tsu	Tsu	Tsu	Tsu	Tsu	Tsu	Het	Tsu	Kas	Het	Tsu	Tsu	Tsu	Tsu	Tsu	NA	Tsu	Tsu	Tsu	Tsu	Tsu	Tsu	Tsu	Tsu	Tsu	Tsu	Tsu	NA	Tsu	Tsu	Tsu	Tsu	Tsu	NA	Tsu	NA	Tsu
Chr2	4290356	4290391	F	4290375	NA	NA	NA	NA	NA	NA	NA	Het	NA	NA	NA	Tsu	Tsu	NA	NA	Tsu	Kas	Het	NA	NA	NA	NA	NA	NA	NA	NA	NA	NA	NA	NA	NA	NA	NA	NA	NA	NA	NA	NA	NA	NA	Het	NA	Het	Het	NA
Chr2	4377275	4377310	F	4377290	Tsu	Tsu	Tsu	Tsu	Tsu	Tsu	Tsu	NA	NA	NA	Tsu	Tsu	Tsu	Tsu	Het	Tsu	NA	NA	Tsu	Tsu	Tsu	Tsu	Tsu	Tsu	Tsu	NA	Tsu	Tsu	Tsu	NA	Tsu	Tsu	Tsu	NA	Tsu	Tsu	Tsu	Tsu	Tsu	Tsu	Tsu	Tsu	Tsu	Het	Tsu
Chr2	4536151	4536186	F	4536171	Tsu	Tsu	Tsu	Tsu	Tsu	Tsu	Tsu	Tsu	Tsu	NA	Tsu	Tsu	Tsu	Tsu	Het	Tsu	NA	NA	Tsu	Tsu	Tsu	Tsu	Tsu	Tsu	Tsu	Tsu	Tsu	Tsu	Tsu	Tsu	Tsu	Tsu	Tsu	Tsu	Tsu	Tsu	Tsu	Tsu	Tsu	Tsu	Tsu	Tsu	NA	Het	Tsu
Chr2	4652813	4652848	F	4652816	Tsu	Tsu	Tsu	Tsu	Tsu	Tsu	Tsu	NA	NA	NA	Tsu	Tsu	Tsu	Tsu	Het	Tsu	Kas	NA	Tsu	Tsu	Tsu	Tsu	Tsu	Tsu	Tsu	Tsu	Tsu	Tsu	NA	Tsu	Tsu	NA	Tsu	Tsu	Tsu	Tsu	Tsu	Tsu	Tsu	Tsu	Tsu	NA	Tsu	Het	Tsu
Chr2	4746257	4746292	F	4746272	NA	NA	NA	NA	NA	NA	NA	NA	NA	NA	NA	NA	NA	NA	NA	NA	NA	NA	NA	Tsu	NA	NA	NA	NA	NA	NA	NA	NA	NA	NA	NA	NA	NA	NA	NA	NA	NA	NA	NA	NA	NA	NA	NA	NA	NA
Chr2	4964332	4964367	F	4964359	Tsu	Tsu	NA	Tsu	NA	NA	Tsu	NA	NA	NA	Tsu	NA	Tsu	Tsu	Het	Tsu	Kas	Het	Tsu	NA	Tsu	Tsu	Tsu	NA	NA	NA	NA	Tsu	Tsu	NA	Tsu	NA	NA	NA	Tsu	Tsu	Tsu	NA	Tsu	NA	Tsu	NA	Tsu	NA	NA
Chr2	5079115	5079150	F	5079135	Tsu	Tsu	Tsu	Tsu	Tsu	Tsu	Tsu	NA	NA	NA	Tsu	Tsu	Tsu	Tsu	Het	Tsu	Kas	NA	Tsu	Tsu	Tsu	Tsu	Tsu	Tsu	Tsu	Tsu	Tsu	Tsu	Tsu	Tsu	Tsu	Tsu	Tsu	Tsu	Tsu	Tsu	Tsu	Tsu	Tsu	Tsu	NA	NA	Tsu	NA	Tsu
Chr2	5079115	5079150	F	5079140	NA	Tsu	Tsu	Tsu	Tsu	Tsu	Tsu	NA	NA	NA	NA	Tsu	Tsu	Tsu	Het	Tsu	Kas	NA	Tsu	Tsu	Tsu	Tsu	Tsu	Tsu	Tsu	Tsu	Tsu	Tsu	Tsu	Tsu	Tsu	Tsu	Tsu	Tsu	Tsu	Tsu	Tsu	Tsu	Tsu	Tsu	NA	NA	Tsu	NA	Tsu
Chr2	5335726	5335761	F	5335754	NA	NA	Tsu	Tsu	Tsu	Tsu	NA	NA	Tsu	NA	NA	Tsu	Tsu	NA	NA	NA	NA	NA	NA	NA	Tsu	NA	NA	Tsu	NA	Tsu	Tsu	NA	NA	NA	NA	NA	NA	NA	NA	NA	NA	NA	NA	NA	NA	NA	NA	NA	Tsu
Chr2	5382174	5382209	F	5382191	NA	NA	NA	NA	NA	NA	NA	NA	NA	NA	NA	NA	NA	Tsu	NA	NA	Kas	NA	NA	Tsu	NA	NA	NA	NA	Tsu	NA	Tsu	NA	NA	NA	NA	NA	Tsu	NA	NA	Tsu	Tsu	Tsu	Tsu	NA	NA	NA	Tsu	NA	NA
Chr2	5590580	5590615	F	5590590	Tsu	Tsu	NA	NA	Tsu	Tsu	Tsu	NA	NA	NA	Tsu	Tsu	Tsu	NA	Het	NA	Kas	NA	NA	NA	Tsu	NA	NA	Tsu	NA	Tsu	Tsu	NA	Tsu	NA	NA	NA	NA	NA	NA	NA	NA	Tsu	Tsu	Tsu	NA	NA	Tsu	NA	NA
Chr2	5782965	5783000	F	5782985	Tsu	NA	Tsu	Tsu	NA	NA	Tsu	NA	Tsu	NA	NA	NA	Tsu	NA	NA	Tsu	Kas	Het	Tsu	NA	Tsu	Tsu	NA	Tsu	Tsu	Tsu	Tsu	NA	Tsu	NA	Tsu	NA	NA	NA	NA	Tsu	NA	NA	Tsu	Tsu	NA	Het	NA	Het	NA
Chr2	5786549	5786584	F	5786568	NA	NA	NA	NA	NA	NA	NA	NA	NA	NA	NA	NA	NA	NA	NA	NA	NA	NA	NA	NA	NA	NA	NA	NA	NA	NA	NA	NA	NA	NA	NA	NA	NA	NA	NA	NA	NA	NA	NA	NA	NA	NA	NA	NA	NA
Chr2	5824813	5824848	F	5824840	Tsu	Tsu	NA	NA	NA	NA	Tsu	NA	NA	NA	Tsu	Tsu	Tsu	Tsu	Het	Tsu	Kas	NA	Tsu	Tsu	Tsu	Tsu	Tsu	Tsu	Tsu	Tsu	Tsu	Tsu	Tsu	Tsu	Tsu	Tsu	Tsu	Tsu	Tsu	Tsu	Tsu	Tsu	Tsu	Tsu	Tsu	NA	Tsu	NA	Tsu
Chr2	6300450	6300485	F	6300475	NA	NA	NA	NA	NA	NA	NA	NA	NA	NA	NA	NA	NA	NA	NA	NA	NA	NA	NA	NA	NA	NA	NA	Tsu	NA	NA	NA	NA	NA	NA	NA	NA	Tsu	Tsu	NA	NA	NA	NA	NA	NA	Tsu	NA	Tsu	NA	NA
Chr2	6481092	6481127	F	6481101	Tsu	Tsu	NA	NA	Het	NA	Tsu	NA	NA	NA	Tsu	Tsu	Tsu	Het	NA	Tsu	NA	Het	Het	NA	Tsu	Tsu	Het	NA	NA	NA	NA	NA	Tsu	NA	Tsu	Tsu	NA	Tsu	NA	Tsu	NA	NA	Tsu	Tsu	Tsu	NA	Tsu	Het	Tsu
Chr2	6481428	6481463	F	6481433	NA	NA	NA	NA	NA	NA	NA	NA	NA	NA	NA	NA	NA	NA	NA	NA	NA	NA	NA	NA	NA	NA	NA	NA	NA	NA	NA	NA	NA	NA	NA	NA	NA	Tsu	NA	NA	NA	NA	NA	NA	NA	NA	NA	NA	NA
Chr2	6516248	6516283	F	6516274	Tsu	Tsu	NA	NA	NA	NA	Tsu	NA	NA	NA	Tsu	Tsu	Tsu	NA	Het	Tsu	Kas	NA	Tsu	Tsu	Tsu	Tsu	Tsu	Tsu	Tsu	Tsu	Tsu	Tsu	Tsu	Tsu	Tsu	Tsu	NA	Tsu	Tsu	Tsu	Tsu	NA	Tsu	Tsu	Tsu	NA	Tsu	Het	Tsu
Chr2	6786445	6786480	F	6786448	Kas	NA	Kas	NA	Het	Tsu	Tsu	Tsu	NA	Tsu	Tsu	Tsu	Tsu	NA	NA	Tsu	Kas	NA	Tsu	NA	Tsu	Tsu	NA	Tsu	Tsu	Tsu	Tsu	Tsu	NA	Tsu	Tsu	Tsu	Tsu	Tsu	Tsu	NA	NA	NA	NA	NA	Tsu	NA	NA	NA	Tsu
Chr2	6963969	6964004	F	6963999	NA	NA	NA	NA	NA	NA	NA	NA	NA	NA	NA	NA	NA	NA	NA	NA	NA	NA	Tsu	Tsu	NA	NA	NA	NA	Tsu	NA	NA	NA	NA	Tsu	NA	Tsu	Tsu	Tsu	NA	NA	NA	Tsu	NA	NA	NA	NA	NA	NA	Tsu
Chr2	7233132	7233167	F	7233159	Kas	Het	Kas	Het	Het	Tsu	Tsu	NA	NA	NA	Tsu	Tsu	Tsu	Tsu	Tsu	Tsu	Kas	Het	NA	Tsu	NA	Tsu	Tsu	Tsu	Tsu	Tsu	Tsu	Tsu	Tsu	Tsu	Tsu	NA	Tsu	NA	Tsu	Tsu	NA	Tsu	Tsu	NA	Tsu	NA	Tsu	NA	Tsu
Chr2	7352692	7352727	F	7352717	Kas	Het	Kas	Het	Het	Tsu	Tsu	Tsu	Tsu	Tsu	Tsu	Tsu	Tsu	Tsu	Tsu	Tsu	Kas	NA	Tsu	Tsu	Tsu	Tsu	Tsu	Tsu	Tsu	Tsu	Tsu	Tsu	Tsu	Tsu	Tsu	NA	Tsu	Tsu	Tsu	Tsu	Tsu	Tsu	Tsu	Tsu	Tsu	NA	Tsu	Het	Tsu
Chr2	7461237	7461272	F	7461254	NA	Het	Kas	Het	Het	Tsu	Tsu	Tsu	Tsu	NA	Tsu	Tsu	Tsu	Tsu	Tsu	Tsu	Kas	Het	Tsu	Tsu	Tsu	Tsu	Tsu	Tsu	Tsu	Tsu	Tsu	Tsu	Tsu	Tsu	Tsu	Tsu	Tsu	Tsu	Tsu	Tsu	Tsu	Tsu	Tsu	Tsu	Tsu	NA	Tsu	Het	Tsu
Chr2	7759454	7759489	F	7759455	NA	NA	NA	NA	NA	NA	NA	NA	NA	NA	NA	Tsu	NA	Tsu	NA	Tsu	NA	NA	Tsu	NA	Tsu	Tsu	Tsu	Tsu	NA	Tsu	Tsu	Tsu	NA	Tsu	NA	Tsu	NA	NA	NA	Tsu	NA	Tsu	NA	NA	Tsu	NA	NA	NA	Tsu
Chr2	7883894	7883929	F	7883905	Het	Het	Het	Het	NA	NA	NA	NA	NA	NA	Tsu	Tsu	NA	NA	Tsu	Tsu	NA	NA	Tsu	NA	Tsu	Tsu	Tsu	Tsu	Tsu	Tsu	Tsu	Tsu	NA	NA	Tsu	Tsu	Tsu	Tsu	Tsu	NA	Tsu	Tsu	Tsu	Tsu	Tsu	NA	Tsu	NA	Tsu
Chr2	7883894	7883929	F	7883925	Het	Het	Het	Het	NA	NA	NA	NA	NA	NA	Tsu	Tsu	NA	Tsu	Tsu	Tsu	NA	NA	Tsu	Tsu	Tsu	Tsu	Tsu	Tsu	Tsu	NA	Tsu	Tsu	NA	NA	Tsu	Tsu	Tsu	Tsu	Tsu	Tsu	Tsu	Tsu	Tsu	Tsu	Tsu	NA	Tsu	NA	Tsu
Chr2	7951698	7951733	F	7951717	Tsu	Tsu	NA	NA	NA	NA	Tsu	NA	NA	NA	Tsu	Tsu	Tsu	Tsu	Tsu	Tsu	Kas	NA	Tsu	Tsu	Tsu	Tsu	NA	Tsu	Tsu	Tsu	Tsu	Tsu	Tsu	Tsu	Tsu	NA	NA	Tsu	Tsu	Tsu	Tsu	NA	Tsu	Tsu	Tsu	NA	Tsu	Het	Tsu
Chr2	7997919	7997954	F	7997929	NA	NA	NA	NA	NA	NA	Tsu	NA	NA	NA	Tsu	NA	Tsu	Tsu	NA	NA	NA	NA	Tsu	NA	Tsu	Tsu	Tsu	Tsu	Tsu	NA	Tsu	Tsu	Tsu	Tsu	Tsu	Tsu	Tsu	NA	Tsu	Tsu	Tsu	Tsu	Tsu	NA	NA	NA	Tsu	NA	Tsu
Chr2	8036654	8036689	F	8036658	Tsu	NA	NA	NA	NA	NA	Tsu	NA	NA	NA	NA	Tsu	Tsu	NA	Tsu	NA	Kas	NA	NA	NA	NA	Tsu	NA	NA	NA	Tsu	NA	Tsu	NA	NA	NA	NA	Tsu	Tsu	Tsu	NA	Tsu	NA	Tsu	Tsu	NA	NA	NA	NA	Tsu
Chr2	8067692	8067727	F	8067695	NA	Tsu	Tsu	Tsu	Het	Tsu	NA	NA	NA	NA	Tsu	Tsu	Tsu	Tsu	NA	Tsu	Kas	Het	Tsu	Tsu	Tsu	NA	Tsu	Tsu	Tsu	NA	Tsu	Tsu	Tsu	Tsu	Tsu	Tsu	Tsu	NA	NA	Tsu	NA	Tsu	Tsu	NA	NA	NA	Tsu	NA	Tsu
Chr2	8241387	8241422	F	8241413	NA	NA	NA	NA	NA	NA	NA	NA	NA	NA	NA	Tsu	NA	Tsu	Tsu	Tsu	Kas	NA	Tsu	NA	Tsu	Tsu	Tsu	Tsu	Tsu	NA	Tsu	NA	Tsu	NA	Tsu	Tsu	Tsu	Tsu	NA	Tsu	Tsu	NA	NA	Tsu	NA	NA	NA	NA	Tsu
Chr2	8250805	8250840	F	8250829	Tsu	Tsu	Tsu	NA	Het	Tsu	Tsu	NA	NA	NA	Tsu	Tsu	Tsu	Tsu	Tsu	Tsu	Kas	Het	Tsu	Tsu	Tsu	Tsu	Tsu	Tsu	Tsu	NA	Tsu	Tsu	Tsu	Tsu	Tsu	NA	Tsu	Tsu	Tsu	Tsu	Tsu	Tsu	Tsu	Tsu	Tsu	NA	Tsu	NA	Tsu
Chr2	8546072	8546107	F	8546090	NA	NA	NA	NA	NA	NA	NA	NA	NA	NA	NA	NA	NA	NA	Tsu	NA	Kas	NA	NA	Tsu	NA	NA	NA	NA	NA	NA	NA	NA	NA	NA	NA	NA	Tsu	Tsu	NA	NA	NA	Tsu	NA	NA	Tsu	NA	Tsu	NA	NA
Chr2	8591869	8591904	F	8591873	NA	NA	NA	NA	NA	NA	NA	NA	NA	NA	NA	NA	NA	NA	NA	NA	NA	NA	NA	NA	NA	NA	NA	NA	NA	NA	NA	NA	NA	NA	NA	NA	NA	NA	NA	NA	NA	NA	NA	NA	NA	NA	NA	NA	NA
Chr2	8591869	8591904	F	8591884	NA	NA	NA	NA	NA	NA	NA	NA	NA	NA	NA	NA	NA	NA	NA	NA	NA	NA	NA	NA	NA	NA	NA	NA	NA	NA	NA	NA	NA	NA	NA	NA	NA	NA	NA	NA	NA	NA	NA	NA	NA	NA	NA	NA	NA
Chr2	8601338	8601373	F	8601339	Tsu	NA	NA	NA	NA	NA	NA	NA	NA	NA	NA	NA	NA	NA	NA	Tsu	NA	NA	NA	NA	Tsu	NA	NA	NA	NA	NA	Tsu	Tsu	Tsu	Tsu	NA	Tsu	Tsu	Tsu	Tsu	NA	Tsu	Tsu	NA	NA	NA	NA	NA	NA	Tsu
Chr2	8613608	8613643	F	8613628	NA	NA	NA	NA	NA	NA	NA	NA	NA	NA	NA	Tsu	NA	Tsu	NA	NA	Kas	NA	NA	Tsu	NA	NA	NA	NA	NA	NA	Tsu	NA	NA	NA	NA	NA	Tsu	Tsu	NA	NA	Tsu	Tsu	NA	NA	NA	NA	Tsu	NA	Tsu
Chr2	8881299	8881334	F	8881328	NA	NA	NA	NA	NA	NA	NA	NA	NA	NA	NA	NA	NA	NA	NA	NA	NA	NA	NA	NA	NA	NA	NA	NA	NA	NA	NA	NA	NA	NA	NA	NA	NA	NA	NA	NA	NA	NA	NA	NA	NA	NA	NA	NA	NA
Chr2	8966056	8966091	F	8966082	Tsu	Tsu	Tsu	Tsu	Tsu	Tsu	NA	Tsu	Tsu	Tsu	Tsu	Tsu	Tsu	NA	Tsu	NA	Kas	Het	Tsu	NA	Tsu	Tsu	Tsu	NA	Tsu	Tsu	Tsu	Tsu	Tsu	Tsu	Tsu	Tsu	NA	NA	Tsu	Tsu	Tsu	NA	Tsu	Tsu	Tsu	NA	Tsu	NA	Tsu
Chr2	8968981	8969016	F	8969007	Tsu	Tsu	NA	Tsu	NA	Tsu	Tsu	NA	NA	NA	Tsu	Tsu	Tsu	Tsu	Tsu	Tsu	Kas	NA	Tsu	Tsu	Tsu	Tsu	Tsu	Tsu	Tsu	Tsu	Tsu	Tsu	Tsu	Tsu	Tsu	Tsu	NA	Tsu	Tsu	Tsu	Tsu	Tsu	Tsu	Tsu	Tsu	NA	Tsu	NA	Tsu
Chr2	9322153	9322188	F	9322170	Tsu	Tsu	Tsu	Tsu	NA	NA	Tsu	NA	NA	NA	Tsu	Tsu	Tsu	Tsu	Tsu	Tsu	Kas	Het	Tsu	Tsu	Tsu	Tsu	Tsu	Tsu	NA	Tsu	Tsu	Tsu	Tsu	Tsu	Tsu	Tsu	Tsu	NA	Tsu	Tsu	Tsu	Tsu	NA	Tsu	Tsu	NA	Tsu	NA	Tsu
Chr2	9345165	9345200	F	9345184	NA	NA	NA	NA	NA	NA	NA	NA	NA	NA	NA	NA	NA	NA	NA	NA	NA	NA	NA	NA	NA	NA	NA	NA	NA	NA	NA	NA	NA	NA	NA	NA	NA	NA	NA	NA	NA	NA	NA	NA	NA	NA	NA	NA	NA
Chr2	9475750	9475785	F	9475761	Tsu	Tsu	Tsu	Tsu	Tsu	Tsu	Tsu	Tsu	NA	Tsu	Tsu	Tsu	Tsu	Tsu	Tsu	Tsu	Kas	NA	Tsu	Tsu	Tsu	Tsu	Tsu	Tsu	Tsu	Tsu	Tsu	Tsu	Tsu	Tsu	Tsu	Tsu	Tsu	Tsu	NA	Tsu	Tsu	Tsu	Tsu	Tsu	Tsu	NA	Tsu	NA	Tsu
Chr2	9562796	9562831	F	9562805	NA	NA	NA	NA	NA	NA	NA	NA	NA	NA	NA	NA	NA	Tsu	NA	NA	NA	NA	NA	NA	NA	NA	NA	NA	NA	NA	NA	NA	NA	NA	NA	NA	Tsu	Tsu	NA	NA	NA	NA	NA	NA	Tsu	NA	Tsu	NA	NA
Chr2	9678904	9678939	F	9678920	Tsu	NA	NA	NA	NA	NA	NA	NA	NA	NA	NA	NA	NA	Tsu	Tsu	NA	NA	NA	NA	NA	NA	NA	NA	NA	NA	NA	NA	Tsu	Tsu	Tsu	NA	NA	Tsu	Tsu	NA	Tsu	Tsu	Tsu	Tsu	Tsu	Tsu	NA	Tsu	NA	Tsu
Chr2	9908945	9908980	F	9908975	NA	Tsu	Tsu	Tsu	Tsu	Tsu	Tsu	NA	Tsu	NA	Tsu	Tsu	Tsu	Tsu	Tsu	Tsu	Kas	Het	NA	NA	NA	Kas	NA	NA	NA	Kas	Kas	NA	Tsu	NA	Tsu	Tsu	Tsu	Tsu	Tsu	Tsu	Tsu	Tsu	Tsu	Tsu	NA	NA	NA	NA	Tsu
Chr2	10034106	10034141	F	10034110	Tsu	Tsu	NA	NA	NA	NA	NA	NA	NA	NA	Tsu	NA	Tsu	Tsu	Tsu	Tsu	Kas	Het	Tsu	NA	NA	Kas	NA	Het	NA	Kas	Kas	Tsu	Tsu	Tsu	Tsu	Tsu	Tsu	Tsu	Tsu	Tsu	Tsu	Tsu	Tsu	Tsu	Tsu	NA	Tsu	NA	Tsu
Chr2	10735522	10735557	F	10735528	Tsu	Tsu	NA	Tsu	NA	NA	Tsu	NA	NA	NA	Tsu	Tsu	Tsu	Tsu	Tsu	Tsu	Kas	Het	Tsu	Tsu	Tsu	NA	Tsu	Tsu	Tsu	Tsu	Tsu	Tsu	Tsu	Tsu	Tsu	Tsu	NA	Tsu	Tsu	Tsu	Tsu	Tsu	Tsu	Tsu	Tsu	NA	Tsu	NA	Tsu
Chr2	10778938	10778973	F	10778946	Tsu	Tsu	NA	Tsu	NA	NA	NA	NA	NA	NA	Tsu	Tsu	Tsu	Tsu	Tsu	Tsu	Kas	Het	Tsu	Tsu	Tsu	Tsu	NA	Tsu	Tsu	Tsu	Tsu	Tsu	NA	Tsu	Tsu	Tsu	Tsu	Tsu	NA	Tsu	Tsu	Tsu	Tsu	Tsu	Tsu	NA	NA	NA	Tsu
Chr2	10850913	10850948	F	10850929	Tsu	Tsu	Tsu	Tsu	NA	Tsu	Tsu	NA	NA	NA	Tsu	NA	Tsu	NA	Tsu	Tsu	Tsu	Het	Tsu	Tsu	Tsu	Tsu	Tsu	Tsu	Tsu	Tsu	Tsu	Tsu	Tsu	Tsu	Tsu	Tsu	Tsu	Tsu	Tsu	Tsu	Tsu	Tsu	Tsu	Tsu	Tsu	NA	Tsu	NA	Tsu
Chr2	10924167	10924202	F	10924174	Tsu	Tsu	NA	NA	Tsu	Tsu	Tsu	Tsu	NA	NA	NA	Tsu	Tsu	NA	Tsu	NA	Tsu	Het	Tsu	Tsu	Tsu	Tsu	NA	Tsu	NA	Tsu	NA	NA	Tsu	Tsu	Tsu	Tsu	NA	Tsu	Tsu	NA	Tsu	Tsu	Tsu	Tsu	Tsu	NA	Tsu	Kas	NA
Chr2	11175773	11175808	F	11175779	NA	NA	NA	NA	NA	NA	NA	NA	NA	NA	NA	NA	NA	Tsu	NA	NA	NA	NA	NA	Tsu	NA	NA	NA	NA	NA	NA	Tsu	Tsu	NA	Tsu	NA	Tsu	Tsu	Tsu	NA	NA	Tsu	Tsu	NA	NA	Tsu	NA	Tsu	NA	NA
Chr2	11409472	11409507	F	11409498	NA	NA	NA	NA	NA	NA	NA	NA	NA	NA	NA	NA	NA	NA	NA	NA	NA	NA	NA	NA	NA	NA	NA	NA	NA	NA	NA	NA	NA	NA	NA	NA	NA	NA	NA	NA	NA	NA	NA	NA	NA	NA	NA	NA	NA
Chr2	11550087	11550122	F	11550090	NA	NA	NA	NA	NA	NA	NA	NA	NA	NA	NA	NA	NA	NA	NA	NA	NA	NA	NA	NA	NA	NA	NA	NA	NA	NA	NA	NA	NA	NA	NA	NA	NA	NA	NA	NA	NA	NA	NA	NA	NA	NA	NA	Kas	NA
Chr2	11930830	11930865	F	11930850	Tsu	NA	Tsu	Tsu	Tsu	Tsu	Tsu	NA	NA	NA	Tsu	Tsu	NA	Tsu	Tsu	Tsu	Tsu	Het	Tsu	Tsu	Tsu	Tsu	Tsu	Tsu	Tsu	Tsu	Tsu	Tsu	Tsu	Tsu	Tsu	Tsu	Tsu	Tsu	Tsu	Tsu	Tsu	Tsu	Tsu	Tsu	NA	NA	NA	NA	Tsu
Chr2	12177175	12177210	F	12177207	NA	NA	NA	NA	NA	NA	NA	NA	NA	NA	NA	NA	NA	NA	NA	Tsu	NA	NA	NA	NA	NA	NA	NA	NA	NA	NA	Tsu	NA	NA	NA	Tsu	NA	NA	NA	NA	Tsu	NA	NA	NA	Tsu	NA	NA	NA	NA	NA
Chr2	12368049	12368084	F	12368073	Tsu	Tsu	Tsu	Tsu	Tsu	Tsu	Tsu	Tsu	Tsu	Tsu	Tsu	Tsu	Tsu	Tsu	Tsu	Tsu	Tsu	Het	Tsu	Tsu	NA	Tsu	Tsu	Tsu	Tsu	Tsu	Tsu	Tsu	Tsu	Tsu	Tsu	NA	Tsu	NA	Tsu	Tsu	Tsu	NA	Tsu	Tsu	Tsu	NA	Tsu	NA	Tsu
Chr2	12451041	12451076	F	12451052	NA	NA	NA	NA	NA	NA	NA	NA	NA	NA	NA	NA	NA	NA	NA	NA	NA	NA	NA	NA	NA	NA	NA	NA	NA	NA	NA	NA	NA	NA	NA	NA	NA	NA	NA	NA	NA	NA	NA	NA	NA	NA	NA	NA	NA
Chr2	12509851	12509886	F	12509868	Tsu	Tsu	Tsu	Tsu	Tsu	Tsu	Tsu	Tsu	Tsu	NA	Tsu	Tsu	NA	Tsu	Tsu	Tsu	Tsu	Het	Tsu	Tsu	Tsu	Tsu	Tsu	Tsu	Tsu	Tsu	Tsu	Tsu	Tsu	Tsu	Tsu	Tsu	Tsu	Tsu	NA	Tsu	Tsu	Tsu	NA	Tsu	Tsu	NA	Tsu	NA	Tsu
Chr2	12669321	12669356	F	12669347	Tsu	Tsu	Tsu	Tsu	Tsu	Tsu	Tsu	Tsu	NA	NA	Tsu	Tsu	Tsu	NA	Tsu	Tsu	Tsu	NA	NA	NA	Tsu	Tsu	Tsu	Tsu	Tsu	Tsu	Tsu	Tsu	Tsu	Tsu	Tsu	Tsu	Tsu	Tsu	Tsu	Tsu	Tsu	Tsu	Tsu	Tsu	Tsu	NA	Tsu	NA	Tsu
Chr2	12789719	12789754	F	12789724	NA	NA	Tsu	Tsu	Tsu	Tsu	Tsu	Tsu	NA	NA	Tsu	NA	Tsu	NA	Tsu	NA	Tsu	Kas	NA	Tsu	Tsu	Tsu	Tsu	Tsu	NA	Tsu	Tsu	Tsu	Tsu	Tsu	NA	Tsu	Tsu	Tsu	Tsu	Tsu	NA	NA	Tsu	NA	Tsu	NA	Tsu	Kas	Tsu
Chr2	13158585	13158620	F	13158588	Tsu	Tsu	NA	NA	NA	NA	NA	NA	NA	NA	Tsu	Tsu	Tsu	Tsu	NA	Tsu	NA	NA	Tsu	Tsu	Tsu	Tsu	Tsu	Tsu	Tsu	NA	Tsu	Tsu	Tsu	Tsu	NA	Tsu	Tsu	Tsu	Tsu	Tsu	Tsu	Tsu	NA	NA	Tsu	NA	Tsu	Kas	Tsu
Chr2	13568889	13568924	F	13568915	Tsu	Tsu	Tsu	Tsu	Tsu	Tsu	Tsu	Tsu	Tsu	Tsu	Tsu	Tsu	Tsu	NA	Tsu	Tsu	Tsu	NA	Tsu	Tsu	Tsu	Tsu	NA	Tsu	Tsu	Tsu	Tsu	Tsu	Tsu	NA	Tsu	Tsu	Tsu	Tsu	Tsu	Tsu	Tsu	Tsu	Tsu	Tsu	Tsu	NA	Tsu	NA	Tsu
Chr2	13763579	13763614	F	13763587	Tsu	Tsu	Tsu	Tsu	Tsu	Tsu	Tsu	NA	Tsu	Tsu	Tsu	Tsu	Tsu	Tsu	Tsu	NA	Tsu	Kas	Tsu	Tsu	NA	Tsu	Tsu	Tsu	Tsu	Tsu	Tsu	Tsu	NA	Tsu	Tsu	Tsu	Tsu	Tsu	Tsu	Tsu	Tsu	NA	Tsu	Tsu	Tsu	NA	NA	NA	NA
Chr2	13781333	13781368	F	13781341	NA	NA	NA	NA	NA	NA	NA	NA	NA	NA	NA	NA	NA	NA	NA	NA	NA	NA	NA	Tsu	NA	NA	NA	NA	NA	NA	NA	NA	NA	NA	NA	NA	Tsu	Tsu	NA	NA	NA	Tsu	Tsu	NA	Tsu	NA	Tsu	NA	NA
Chr2	13867848	13867883	F	13867878	Tsu	Tsu	Tsu	Tsu	Tsu	Tsu	Tsu	Tsu	NA	NA	Tsu	Tsu	Tsu	NA	Tsu	Tsu	Tsu	Kas	Tsu	Tsu	Tsu	Tsu	Tsu	Tsu	NA	Tsu	Tsu	Tsu	Tsu	NA	Tsu	Tsu	Tsu	Tsu	Tsu	Tsu	Tsu	Tsu	Tsu	Tsu	Tsu	NA	Tsu	NA	Tsu
Chr2	14017733	14017768	F	14017753	NA	NA	NA	NA	NA	NA	NA	NA	NA	NA	NA	NA	NA	NA	NA	NA	NA	NA	NA	NA	NA	NA	NA	NA	NA	NA	NA	NA	NA	NA	NA	NA	NA	NA	NA	NA	NA	Tsu	NA	NA	NA	NA	NA	NA	NA
Chr2	14605496	14605531	F	14605499	NA	NA	NA	NA	Tsu	NA	NA	NA	NA	NA	NA	NA	NA	NA	NA	NA	Tsu	Kas	NA	NA	NA	Tsu	NA	NA	NA	Tsu	Tsu	NA	NA	NA	Tsu	Tsu	NA	NA	NA	NA	Tsu	NA	Tsu	NA	NA	NA	Tsu	NA	NA
Chr2	14748358	14748393	F	14748367	NA	Tsu	Tsu	Tsu	Tsu	Tsu	Tsu	NA	Tsu	Tsu	NA	Tsu	Tsu	Tsu	Tsu	Tsu	NA	NA	Tsu	Tsu	Tsu	Tsu	Tsu	Tsu	Tsu	Tsu	NA	Tsu	Tsu	Tsu	Tsu	Tsu	Tsu	NA	Tsu	Tsu	NA	Tsu	Tsu	Tsu	NA	NA	Tsu	NA	Tsu
Chr2	14777501	14777536	F	14777503	Tsu	Tsu	Tsu	Tsu	Tsu	Tsu	Tsu	Tsu	Tsu	Tsu	NA	NA	NA	NA	Tsu	Tsu	Tsu	NA	Tsu	NA	Tsu	Tsu	Tsu	Tsu	NA	Tsu	Tsu	Tsu	Tsu	NA	Tsu	NA	Tsu	NA	Tsu	NA	Tsu	Tsu	Tsu	Tsu	NA	NA	Tsu	NA	Tsu
Chr2	14777501	14777536	F	14777521	Tsu	Tsu	Tsu	Tsu	Tsu	Tsu	Tsu	Tsu	Tsu	Tsu	Tsu	Tsu	NA	Tsu	Tsu	Tsu	Tsu	NA	Tsu	NA	Tsu	Tsu	Tsu	Tsu	Tsu	Tsu	NA	Tsu	Tsu	Tsu	Tsu	NA	Tsu	Tsu	Tsu	Tsu	NA	Tsu	Tsu	Tsu	NA	NA	Tsu	NA	NA
Chr2	15982037	15982072	F	15982042	Tsu	Tsu	Tsu	NA	NA	NA	Tsu	NA	NA	NA	NA	Tsu	Tsu	Tsu	Tsu	Tsu	Tsu	NA	Tsu	Tsu	Tsu	Tsu	Tsu	Tsu	Tsu	Tsu	Tsu	Tsu	Tsu	Tsu	Tsu	Tsu	Tsu	Tsu	Tsu	Tsu	NA	Tsu	Tsu	Tsu	NA	NA	Tsu	NA	Tsu
Chr2	16444886	16444921	F	16444892	NA	Tsu	NA	Tsu	Tsu	NA	Tsu	Tsu	NA	NA	Tsu	NA	NA	NA	NA	Tsu	Tsu	NA	NA	Tsu	Tsu	Tsu	Tsu	Tsu	NA	Tsu	Tsu	Tsu	Tsu	Tsu	Tsu	Tsu	Tsu	NA	Tsu	Tsu	Tsu	Tsu	Tsu	NA	Tsu	NA	NA	Kas	NA
Chr2	16511197	16511232	F	16511200	NA	NA	Tsu	Tsu	NA	Tsu	Tsu	NA	NA	NA	Tsu	NA	NA	Tsu	NA	Tsu	Tsu	Kas	Tsu	Tsu	NA	Tsu	NA	Tsu	Tsu	NA	Tsu	NA	Tsu	NA	NA	Tsu	Tsu	Tsu	NA	Tsu	Tsu	Tsu	NA	NA	NA	NA	NA	NA	NA
Chr2	16701558	16701593	F	16701584	Tsu	Tsu	Tsu	Tsu	Tsu	Tsu	Tsu	Tsu	Tsu	Tsu	Tsu	Tsu	Tsu	Tsu	Tsu	Tsu	Tsu	NA	Tsu	Tsu	Tsu	Tsu	Tsu	Tsu	Tsu	Tsu	NA	Tsu	Tsu	Tsu	Tsu	NA	Tsu	Tsu	Tsu	Tsu	Tsu	NA	Tsu	Tsu	Tsu	NA	Tsu	NA	Tsu
Chr2	16707780	16707815	F	16707784	NA	Tsu	NA	NA	NA	NA	NA	NA	NA	NA	Tsu	NA	NA	Tsu	NA	NA	NA	NA	Tsu	NA	NA	NA	NA	NA	NA	NA	NA	Tsu	NA	NA	NA	Tsu	Tsu	Tsu	NA	Tsu	Tsu	Tsu	NA	NA	NA	NA	Tsu	NA	Tsu
Chr2	16975289	16975324	F	16975319	Tsu	Tsu	Tsu	NA	NA	Tsu	Tsu	NA	NA	NA	Tsu	Tsu	Tsu	Tsu	Tsu	Tsu	Tsu	NA	Tsu	NA	NA	Het	Het	NA	Het	Kas	Het	Tsu	Tsu	Tsu	NA	Tsu	Tsu	Tsu	Tsu	Tsu	Tsu	NA	Tsu	Tsu	NA	NA	NA	NA	NA
Chr2	17058331	17058366	F	17058348	Tsu	Tsu	NA	NA	Tsu	NA	Tsu	Tsu	Tsu	Tsu	Tsu	Tsu	Tsu	NA	Tsu	Tsu	Tsu	Kas	Tsu	Kas	NA	Tsu	NA	NA	NA	NA	NA	Tsu	Tsu	Tsu	NA	Tsu	Tsu	Tsu	Tsu	Tsu	NA	Tsu	Tsu	Tsu	Tsu	NA	NA	NA	Tsu
Chr2	17419063	17419098	F	17419090	Tsu	Tsu	NA	Tsu	Tsu	NA	Tsu	Tsu	NA	Tsu	Tsu	Tsu	NA	Tsu	Tsu	Tsu	Tsu	NA	Het	NA	NA	NA	Het	NA	Het	Kas	NA	Tsu	Tsu	NA	Tsu	Tsu	Tsu	Tsu	NA	Tsu	Tsu	Tsu	Tsu	Tsu	NA	NA	Tsu	NA	Tsu
Chr2	17631838	17631873	F	17631864	NA	NA	NA	NA	NA	NA	NA	NA	NA	NA	NA	NA	NA	NA	NA	NA	NA	NA	NA	NA	NA	NA	NA	NA	NA	NA	NA	NA	NA	NA	NA	NA	NA	NA	NA	NA	NA	Tsu	NA	NA	NA	NA	NA	NA	Tsu
Chr2	17944553	17944588	F	17944581	Tsu	Tsu	Tsu	Tsu	Tsu	Tsu	NA	Tsu	NA	NA	Tsu	Tsu	Tsu	Tsu	Tsu	Tsu	Tsu	NA	Tsu	NA	NA	NA	Tsu	Het	NA	Kas	Het	Tsu	Tsu	Tsu	Tsu	Tsu	Tsu	Tsu	Tsu	Tsu	Tsu	NA	Tsu	Tsu	NA	NA	Tsu	NA	Tsu
Chr2	19396372	19396407	F	19396403	NA	NA	NA	NA	NA	Tsu	NA	NA	NA	NA	NA	NA	NA	Tsu	Tsu	NA	NA	NA	Tsu	NA	NA	NA	NA	NA	NA	NA	NA	NA	NA	NA	NA	NA	Tsu	NA	NA	NA	NA	NA	NA	NA	NA	NA	NA	NA	NA
Chr2	19643955	19643990	F	19643986	NA	Tsu	Tsu	NA	Tsu	Tsu	Tsu	Tsu	NA	NA	NA	NA	Tsu	Tsu	NA	NA	Tsu	Kas	Tsu	NA	NA	NA	Tsu	Het	Het	Kas	Het	Tsu	Tsu	Tsu	Tsu	Tsu	NA	NA	Tsu	Tsu	NA	NA	Tsu	Tsu	Tsu	NA	Tsu	NA	NA
Chr3	82901	82936	F	82909	Het	NA	Het	NA	Tsu	Het	Het	NA	Kas	Tsu	NA	Het	Het	NA	NA	Het	Tsu	NA	Kas	Tsu	Kas	Kas	Kas	NA	NA	Het	NA	NA	Tsu	Tsu	Tsu	NA	Tsu	Tsu	Tsu	Het	NA	NA	NA	NA	NA	NA	NA	NA	NA
Chr3	100055	100090	F	100079	NA	Het	NA	NA	Tsu	Het	NA	NA	NA	Tsu	NA	Het	Het	NA	Kas	Het	Tsu	NA	NA	Tsu	Kas	Kas	Kas	NA	Kas	Het	Kas	Tsu	Tsu	NA	NA	Tsu	Tsu	Tsu	Tsu	Het	Tsu	Tsu	Tsu	Tsu	NA	NA	Tsu	NA	Tsu
Chr3	388072	388107	F	388099	NA	Het	Het	NA	Tsu	Het	Het	Kas	NA	Tsu	NA	Het	Het	NA	Kas	NA	NA	NA	Tsu	Tsu	Tsu	Tsu	Tsu	Tsu	Tsu	Tsu	Tsu	Tsu	Tsu	Tsu	Tsu	Tsu	Tsu	Tsu	Tsu	NA	Tsu	Tsu	Tsu	Tsu	Het	NA	Tsu	Tsu	Tsu
Chr3	569754	569789	F	569781	Tsu	NA	Tsu	Tsu	Tsu	NA	Tsu	Tsu	Tsu	Tsu	NA	NA	Tsu	NA	Kas	Het	Tsu	Tsu	Tsu	Tsu	Tsu	NA	Tsu	Tsu	Tsu	Tsu	Tsu	Tsu	Tsu	Tsu	Tsu	Tsu	Tsu	NA	NA	NA	Tsu	NA	Tsu	Tsu	NA	Tsu	Tsu	Tsu	Tsu
Chr3	669367	669402	F	669396	Tsu	NA	NA	Tsu	Tsu	NA	Tsu	NA	Tsu	NA	Tsu	NA	Tsu	Kas	NA	Het	Tsu	Tsu	Tsu	Tsu	Tsu	Tsu	NA	Tsu	Tsu	NA	Tsu	Tsu	Tsu	Tsu	Tsu	Tsu	Tsu	Tsu	Tsu	Kas	Tsu	Tsu	NA	Tsu	NA	NA	NA	NA	Tsu
Chr3	899148	899183	F	899159	NA	NA	NA	NA	NA	NA	NA	NA	NA	NA	NA	NA	NA	NA	NA	NA	NA	NA	NA	NA	NA	NA	NA	NA	NA	NA	NA	NA	NA	NA	NA	NA	NA	NA	NA	NA	NA	NA	NA	NA	NA	NA	NA	NA	NA
Chr3	899148	899183	F	899177	NA	NA	NA	NA	NA	NA	NA	NA	NA	NA	NA	NA	NA	NA	NA	NA	NA	NA	NA	NA	NA	NA	NA	NA	NA	NA	NA	NA	NA	NA	NA	NA	NA	NA	NA	NA	NA	NA	NA	NA	NA	NA	NA	NA	NA
Chr3	1034522	1034557	F	1034537	Het	NA	Tsu	NA	Tsu	Het	Het	Kas	NA	NA	NA	Het	Het	NA	NA	Het	Tsu	Tsu	Tsu	NA	Tsu	NA	Tsu	NA	NA	Tsu	Tsu	Tsu	Tsu	NA	NA	NA	Tsu	NA	NA	NA	Tsu	NA	NA	Tsu	NA	NA	Kas	NA	Tsu
Chr3	1382215	1382250	F	1382218	NA	NA	NA	NA	NA	NA	NA	NA	NA	NA	NA	Het	NA	Kas	NA	NA	Tsu	NA	Tsu	Tsu	Tsu	Tsu	NA	Tsu	Tsu	NA	Tsu	Tsu	Tsu	Tsu	NA	Tsu	Tsu	NA	Tsu	Het	Tsu	Tsu	Tsu	NA	NA	NA	NA	Tsu	Tsu
Chr3	1501083	1501118	F	1501115	NA	Het	Tsu	NA	NA	NA	NA	NA	NA	NA	NA	Het	Het	NA	Het	Het	Tsu	Tsu	Tsu	NA	Tsu	Tsu	Tsu	Tsu	NA	Tsu	Tsu	Tsu	NA	NA	Tsu	NA	NA	Tsu	Tsu	Het	NA	NA	Tsu	Tsu	NA	Het	NA	NA	Tsu
Chr3	1585826	1585861	F	1585837	Het	Het	NA	NA	Tsu	Het	Het	NA	NA	NA	NA	Het	Tsu	NA	NA	Het	Tsu	Tsu	Tsu	Tsu	Tsu	Tsu	Tsu	Tsu	Tsu	Tsu	Tsu	Tsu	Tsu	Tsu	Tsu	Tsu	Tsu	Tsu	Tsu	Het	Tsu	NA	Tsu	Tsu	NA	NA	NA	Tsu	Tsu
Chr3	2096812	2096847	F	2096823	NA	NA	Tsu	Het	Tsu	Het	Het	NA	Kas	Tsu	NA	Het	Tsu	Kas	NA	Het	Tsu	Tsu	Tsu	Tsu	Tsu	NA	NA	Tsu	Tsu	Tsu	Tsu	Tsu	Tsu	NA	Tsu	Tsu	Tsu	Tsu	Tsu	NA	NA	NA	Tsu	Tsu	NA	Het	NA	Tsu	Tsu
Chr3	2096812	2096847	F	2096838	NA	NA	Tsu	Het	Tsu	Het	Het	NA	Kas	Tsu	NA	Het	Tsu	NA	NA	Het	Tsu	Tsu	Tsu	Tsu	Tsu	NA	Tsu	Tsu	Tsu	Tsu	Tsu	Tsu	Tsu	Tsu	Tsu	Tsu	Tsu	Tsu	NA	NA	NA	NA	Tsu	Tsu	NA	Het	NA	NA	Tsu
Chr3	3144437	3144472	F	3144467	Het	NA	Tsu	Het	NA	Het	Het	Kas	NA	NA	NA	Het	NA	NA	NA	Het	Tsu	Tsu	Tsu	NA	Tsu	Tsu	Tsu	Tsu	Tsu	NA	Tsu	Tsu	Tsu	Tsu	Tsu	NA	Tsu	NA	NA	Het	Tsu	Tsu	NA	Tsu	Het	NA	NA	NA	Tsu
Chr3	3210199	3210234	F	3210200	NA	NA	NA	NA	NA	NA	NA	NA	NA	NA	NA	NA	NA	NA	NA	NA	NA	NA	Tsu	NA	Tsu	Tsu	Tsu	NA	Tsu	NA	Tsu	Tsu	Tsu	NA	Tsu	Tsu	NA	NA	NA	NA	NA	NA	Tsu	NA	NA	NA	NA	NA	Tsu
Chr3	3412890	3412925	F	3412899	NA	NA	NA	NA	NA	NA	NA	NA	NA	NA	NA	NA	NA	NA	NA	NA	NA	NA	NA	NA	NA	NA	NA	NA	NA	NA	NA	NA	NA	NA	NA	NA	NA	NA	NA	NA	NA	NA	NA	NA	NA	NA	Kas	Tsu	NA
Chr3	3537061	3537096	F	3537080	Het	Het	Tsu	NA	Tsu	Het	Het	NA	NA	Tsu	NA	Het	Tsu	Het	Het	Het	Tsu	Tsu	Tsu	Tsu	Tsu	Tsu	Tsu	Tsu	Tsu	Tsu	Tsu	Tsu	Tsu	Tsu	NA	Tsu	Tsu	Tsu	Tsu	Het	Tsu	NA	NA	Tsu	NA	NA	NA	Tsu	Tsu
Chr3	3855110	3855145	F	3855138	Het	NA	Tsu	Het	Tsu	NA	NA	Kas	Kas	Tsu	NA	Het	Tsu	NA	NA	Het	Tsu	NA	Het	Tsu	Kas	Kas	NA	Kas	Kas	Het	NA	Tsu	NA	Tsu	NA	Tsu	Tsu	Tsu	NA	NA	Tsu	NA	NA	Tsu	Het	NA	NA	NA	Tsu
Chr3	3855592	3855627	F	3855618	NA	NA	NA	NA	NA	NA	NA	NA	NA	NA	NA	NA	NA	NA	NA	NA	NA	NA	NA	Tsu	NA	NA	NA	NA	NA	NA	NA	NA	NA	NA	NA	NA	Tsu	NA	NA	NA	NA	NA	NA	NA	NA	NA	NA	NA	NA
Chr3	3933331	3933366	F	3933359	NA	Het	NA	Het	NA	NA	Het	NA	NA	NA	NA	Het	Tsu	NA	Het	Het	Tsu	Tsu	Het	Tsu	Kas	Kas	Kas	Kas	Kas	NA	Kas	Tsu	Tsu	Tsu	Tsu	Tsu	NA	Tsu	Tsu	NA	Tsu	NA	Tsu	Tsu	NA	NA	NA	Tsu	Tsu
Chr3	4506001	4506036	F	4506034	NA	NA	Tsu	NA	NA	NA	NA	NA	NA	Tsu	NA	NA	Tsu	NA	NA	NA	NA	NA	NA	NA	NA	NA	NA	NA	NA	NA	NA	NA	Tsu	NA	Tsu	NA	NA	NA	Tsu	NA	NA	NA	NA	NA	NA	NA	NA	NA	NA
Chr3	4539634	4539669	F	4539660	NA	NA	NA	NA	NA	NA	NA	NA	NA	NA	NA	NA	NA	Tsu	NA	Het	Tsu	NA	Het	Tsu	NA	NA	NA	NA	NA	NA	Kas	Tsu	Tsu	Tsu	Tsu	Tsu	NA	NA	NA	Tsu	Tsu	Tsu	Tsu	NA	Het	NA	NA	NA	Tsu
Chr3	5092795	5092830	F	5092802	Het	Het	Tsu	Het	Tsu	NA	Het	Kas	Kas	NA	NA	Het	Tsu	NA	Het	Het	Tsu	NA	Het	Tsu	Kas	Kas	Kas	Kas	Kas	NA	Kas	Tsu	NA	NA	Tsu	NA	NA	NA	NA	NA	NA	NA	Tsu	NA	Het	NA	Het	Tsu	NA
Chr3	5385793	5385828	F	5385800	NA	NA	NA	NA	NA	NA	NA	NA	NA	NA	NA	NA	NA	NA	NA	NA	NA	NA	NA	NA	NA	NA	NA	NA	NA	NA	NA	NA	NA	NA	NA	NA	NA	NA	NA	NA	NA	NA	NA	NA	NA	NA	NA	NA	NA
Chr3	5489128	5489163	F	5489154	NA	NA	NA	NA	NA	NA	NA	NA	NA	NA	NA	NA	NA	Tsu	NA	NA	NA	NA	NA	Tsu	NA	NA	NA	NA	NA	NA	NA	NA	NA	NA	NA	NA	Tsu	Tsu	NA	NA	Tsu	Tsu	NA	NA	Het	NA	NA	NA	NA
Chr3	5936602	5936637	F	5936628	NA	NA	NA	NA	NA	NA	NA	NA	NA	NA	NA	NA	NA	NA	NA	NA	NA	NA	NA	NA	NA	NA	NA	NA	NA	NA	NA	NA	NA	NA	NA	NA	NA	NA	NA	NA	NA	NA	NA	NA	NA	NA	NA	NA	NA
Chr3	6133448	6133483	F	6133472	Het	NA	Tsu	Het	Het	Het	Het	Kas	Het	Het	Het	Het	Tsu	Tsu	Het	Tsu	Tsu	Tsu	Tsu	Tsu	Tsu	Tsu	Tsu	NA	Tsu	Tsu	Tsu	Tsu	Tsu	Tsu	Tsu	Tsu	Tsu	Tsu	Tsu	Tsu	Tsu	Tsu	Tsu	Tsu	NA	NA	Het	NA	Tsu
Chr3	6267939	6267974	F	6267943	NA	Het	Tsu	Het	Het	Het	NA	Kas	Het	Het	Het	Het	Tsu	NA	Het	Tsu	Tsu	Tsu	Tsu	Tsu	NA	NA	Tsu	Tsu	Tsu	Tsu	Tsu	Tsu	NA	Tsu	Tsu	Tsu	Tsu	Tsu	Tsu	Tsu	Tsu	Tsu	Tsu	Tsu	NA	NA	NA	Tsu	Tsu
Chr3	6508627	6508662	F	6508653	Het	Het	Tsu	Het	NA	Het	Het	NA	NA	NA	Het	Het	Tsu	Tsu	Het	Tsu	Tsu	Tsu	Tsu	Tsu	Tsu	Tsu	Tsu	Tsu	Tsu	Tsu	Tsu	Tsu	Tsu	Tsu	Tsu	Tsu	Tsu	Tsu	Tsu	Tsu	Tsu	NA	Tsu	Tsu	Het	NA	NA	Tsu	Tsu
Chr3	6554802	6554837	F	6554810	Het	NA	Tsu	Het	Het	NA	NA	Kas	NA	Het	Het	Het	Tsu	Tsu	Het	Tsu	Tsu	Tsu	Tsu	NA	Tsu	Tsu	Tsu	NA	Tsu	Tsu	Tsu	Tsu	NA	Tsu	NA	NA	Tsu	NA	Tsu	NA	NA	NA	Tsu	NA	Het	NA	NA	NA	Tsu
Chr3	6835468	6835503	F	6835479	Het	NA	Tsu	Het	Het	Het	Het	NA	NA	Het	Het	Het	Het	NA	Het	Tsu	Tsu	Tsu	Tsu	Tsu	Tsu	Tsu	Tsu	Tsu	Tsu	Tsu	Tsu	Tsu	NA	Tsu	Tsu	Tsu	NA	NA	Tsu	Tsu	Tsu	NA	Tsu	Tsu	NA	NA	NA	Tsu	Tsu
Chr3	7078884	7078919	F	7078891	NA	NA	NA	NA	NA	NA	NA	NA	NA	NA	NA	NA	NA	NA	NA	NA	NA	NA	NA	NA	NA	NA	NA	NA	NA	NA	NA	NA	NA	NA	NA	NA	NA	NA	NA	NA	NA	NA	NA	NA	NA	NA	Kas	NA	NA
Chr3	7078884	7078919	F	7078904	NA	NA	NA	NA	NA	NA	NA	NA	NA	NA	NA	NA	NA	NA	NA	NA	NA	NA	NA	NA	NA	NA	NA	NA	NA	NA	NA	NA	NA	NA	NA	NA	NA	NA	NA	NA	NA	NA	NA	NA	NA	NA	Kas	NA	NA
Chr3	7080653	7080688	F	7080664	NA	Het	Tsu	Het	Het	Het	Het	NA	NA	Het	NA	Het	Het	Tsu	NA	Tsu	Tsu	Tsu	Tsu	Tsu	Tsu	Tsu	Tsu	Tsu	Tsu	Tsu	Tsu	Tsu	Tsu	NA	Tsu	Tsu	Tsu	Tsu	Tsu	Tsu	Tsu	Tsu	Tsu	Tsu	NA	NA	NA	Tsu	Tsu
Chr3	7225039	7225074	F	7225057	NA	NA	NA	NA	NA	NA	NA	NA	NA	NA	NA	NA	NA	NA	NA	NA	NA	NA	NA	NA	NA	NA	NA	NA	NA	NA	NA	NA	NA	NA	NA	NA	NA	NA	NA	NA	NA	NA	NA	NA	NA	NA	NA	NA	NA
Chr3	7458656	7458691	F	7458664	NA	NA	NA	NA	NA	NA	NA	NA	NA	NA	Het	NA	NA	Tsu	NA	NA	NA	NA	NA	NA	NA	NA	NA	Tsu	NA	NA	NA	NA	NA	NA	NA	NA	Tsu	NA	NA	NA	NA	Tsu	NA	NA	NA	NA	Kas	NA	NA
Chr3	7610302	7610337	F	7610304	NA	NA	NA	NA	NA	NA	NA	NA	NA	NA	NA	NA	NA	NA	NA	NA	NA	NA	NA	NA	NA	NA	NA	NA	NA	NA	NA	NA	NA	NA	NA	NA	NA	NA	NA	NA	NA	NA	NA	NA	NA	NA	NA	NA	NA
Chr3	7610302	7610337	F	7610330	NA	NA	NA	NA	NA	NA	NA	NA	NA	NA	NA	NA	NA	NA	NA	NA	NA	NA	NA	NA	NA	NA	NA	NA	NA	NA	NA	NA	NA	NA	NA	NA	NA	NA	NA	NA	NA	NA	NA	NA	NA	NA	NA	NA	NA
Chr3	7901094	7901129	F	7901114	NA	NA	NA	NA	NA	Het	Het	NA	NA	NA	Het	NA	NA	Tsu	NA	NA	NA	NA	NA	NA	NA	NA	Tsu	Tsu	Tsu	NA	Tsu	NA	NA	NA	NA	NA	Tsu	Tsu	NA	Tsu	Tsu	Tsu	NA	NA	NA	NA	NA	NA	Tsu
Chr3	7936780	7936815	F	7936809	Het	Het	NA	Het	Het	Het	Het	NA	NA	NA	NA	Het	Het	Tsu	Het	Tsu	Tsu	NA	Tsu	Tsu	Tsu	Tsu	Tsu	NA	Tsu	Tsu	Tsu	Tsu	Tsu	Tsu	NA	Tsu	Tsu	Tsu	Tsu	NA	Tsu	NA	Tsu	Tsu	NA	NA	NA	Tsu	Tsu
Chr3	8272089	8272124	F	8272100	NA	NA	NA	NA	NA	NA	NA	NA	NA	NA	Het	NA	NA	Tsu	NA	NA	NA	NA	NA	Tsu	NA	NA	NA	NA	NA	NA	NA	NA	NA	NA	NA	NA	NA	Tsu	NA	NA	Tsu	NA	NA	NA	NA	NA	NA	NA	NA
Chr3	8272089	8272124	F	8272117	NA	NA	NA	NA	NA	NA	NA	NA	NA	NA	Het	NA	NA	NA	NA	NA	NA	NA	NA	NA	NA	NA	NA	NA	NA	NA	NA	NA	NA	NA	NA	NA	NA	NA	NA	NA	NA	NA	NA	NA	NA	NA	NA	NA	NA
Chr3	8381598	8381633	F	8381602	Het	Het	NA	NA	Het	NA	Het	NA	NA	NA	Het	Het	Het	NA	Het	NA	Tsu	Tsu	Tsu	Tsu	Tsu	NA	Tsu	NA	NA	Tsu	Tsu	Tsu	Tsu	Tsu	Tsu	Tsu	Tsu	Tsu	Tsu	Tsu	Tsu	NA	Tsu	NA	Tsu	NA	Tsu	NA	Tsu
Chr3	8417566	8417601	F	8417567	NA	NA	NA	NA	NA	NA	NA	NA	NA	NA	NA	NA	NA	NA	NA	NA	NA	NA	NA	NA	NA	NA	NA	NA	NA	NA	NA	NA	NA	NA	NA	NA	NA	NA	NA	NA	NA	NA	NA	NA	NA	NA	NA	NA	NA
Chr3	8417566	8417601	F	8417593	NA	NA	NA	NA	NA	NA	Het	NA	NA	NA	Het	NA	NA	Tsu	NA	NA	Tsu	Tsu	Tsu	NA	Tsu	Tsu	NA	Tsu	NA	NA	Tsu	NA	NA	Tsu	NA	Tsu	Tsu	Tsu	NA	Tsu	Tsu	Tsu	NA	Tsu	NA	NA	Tsu	NA	Tsu
Chr3	8615655	8615690	F	8615659	Het	NA	Tsu	Het	NA	NA	Het	Kas	NA	Het	Het	Het	Het	NA	Het	Tsu	NA	NA	Tsu	Tsu	Tsu	NA	NA	Tsu	NA	Tsu	Tsu	Tsu	Tsu	Tsu	NA	Tsu	NA	NA	Tsu	Tsu	NA	Tsu	NA	Tsu	NA	NA	Tsu	NA	NA
Chr3	8664943	8664978	F	8664950	NA	NA	NA	NA	NA	NA	NA	NA	NA	NA	NA	NA	NA	NA	NA	NA	NA	NA	NA	NA	NA	NA	NA	NA	NA	NA	NA	NA	NA	NA	NA	NA	NA	NA	NA	NA	NA	NA	NA	NA	NA	NA	NA	NA	NA
Chr3	9173502	9173537	F	9173505	Het	NA	NA	NA	NA	NA	NA	NA	NA	NA	Het	NA	Het	Tsu	Het	Tsu	Tsu	Tsu	Tsu	Tsu	NA	Tsu	Tsu	Tsu	Tsu	NA	Tsu	Tsu	NA	Tsu	NA	Tsu	Tsu	Tsu	Tsu	Tsu	Tsu	Tsu	NA	Tsu	Tsu	NA	NA	NA	Tsu
Chr3	9224247	9224282	F	9224256	NA	Het	NA	NA	NA	NA	NA	NA	NA	NA	NA	NA	NA	Tsu	NA	Tsu	Tsu	Tsu	NA	Tsu	Tsu	Tsu	Tsu	Tsu	Tsu	Tsu	Tsu	Tsu	Tsu	Tsu	Tsu	Tsu	Tsu	Tsu	Tsu	Tsu	Tsu	Tsu	Tsu	Tsu	Tsu	NA	Tsu	Tsu	Tsu
Chr3	9500815	9500850	F	9500821	NA	NA	NA	Het	Het	Het	NA	NA	NA	NA	NA	Het	NA	Tsu	NA	Tsu	Tsu	NA	Tsu	Tsu	Tsu	Tsu	NA	Tsu	Tsu	NA	Tsu	NA	Tsu	Tsu	NA	Tsu	Tsu	Tsu	NA	Tsu	Tsu	Tsu	NA	Tsu	NA	NA	Tsu	NA	Tsu
Chr3	9743951	9743986	F	9743981	Het	Kas	NA	NA	NA	NA	Kas	NA	NA	NA	Het	Het	Het	Tsu	NA	Tsu	Tsu	Tsu	Tsu	Tsu	Tsu	Tsu	NA	Tsu	Tsu	NA	Tsu	Tsu	Tsu	NA	NA	Tsu	Tsu	Tsu	Tsu	Tsu	Tsu	Tsu	Tsu	Tsu	Tsu	NA	Tsu	Tsu	Tsu
Chr3	9786535	9786570	F	9786539	NA	NA	Tsu	NA	NA	NA	NA	NA	NA	NA	NA	NA	NA	Tsu	NA	Tsu	Tsu	Tsu	Tsu	Tsu	Tsu	Tsu	NA	Tsu	Tsu	NA	Tsu	Tsu	Tsu	Tsu	Tsu	NA	Tsu	NA	NA	Tsu	Tsu	Tsu	Tsu	Tsu	NA	NA	NA	NA	Tsu
Chr3	9786535	9786570	F	9786540	NA	NA	Tsu	NA	NA	NA	NA	NA	NA	NA	NA	NA	NA	Tsu	NA	Tsu	Tsu	Tsu	Tsu	Tsu	Tsu	Tsu	Tsu	Tsu	Tsu	NA	Tsu	Tsu	Tsu	Tsu	Tsu	NA	Tsu	Tsu	NA	Tsu	Tsu	Tsu	Tsu	Tsu	NA	NA	NA	NA	Tsu
Chr3	10195296	10195331	F	10195322	NA	Kas	NA	NA	NA	NA	Kas	Kas	NA	NA	Het	NA	Het	Tsu	NA	Tsu	NA	Tsu	Tsu	Tsu	NA	NA	Tsu	Tsu	NA	NA	NA	Tsu	Tsu	Tsu	Tsu	Tsu	NA	Tsu	Tsu	Tsu	Tsu	Tsu	Tsu	Tsu	NA	NA	NA	NA	Tsu
Chr3	10274981	10275016	F	10274988	Het	NA	NA	Het	NA	NA	NA	Kas	NA	NA	Het	Het	Het	NA	NA	NA	Tsu	NA	NA	Tsu	NA	Tsu	NA	NA	Tsu	Tsu	Tsu	Tsu	Tsu	NA	NA	NA	Tsu	NA	NA	NA	NA	NA	Tsu	Tsu	Tsu	NA	Tsu	NA	Tsu
Chr3	10274981	10275016	F	10274996	Het	NA	NA	Het	NA	NA	NA	Kas	NA	NA	Het	Het	Het	Tsu	NA	Tsu	Tsu	Tsu	NA	Tsu	Tsu	Tsu	NA	Tsu	Tsu	Tsu	NA	Tsu	Tsu	Tsu	Tsu	Tsu	Tsu	Tsu	Tsu	Tsu	NA	Tsu	Tsu	Tsu	Tsu	NA	Tsu	Tsu	Tsu
Chr3	10390385	10390420	F	10390387	NA	NA	NA	NA	NA	NA	NA	NA	NA	NA	NA	Tsu	NA	NA	NA	Tsu	Tsu	Tsu	Tsu	NA	Tsu	Tsu	NA	Tsu	Tsu	NA	NA	Tsu	NA	Tsu	NA	Tsu	Tsu	NA	Tsu	NA	Tsu	NA	Tsu	Tsu	Tsu	NA	Tsu	NA	NA
Chr3	10633759	10633794	F	10633769	Het	NA	Het	Het	Het	Het	Kas	Kas	Tsu	NA	Het	Tsu	Het	Tsu	Het	Tsu	Tsu	Tsu	Tsu	Tsu	Tsu	Tsu	Tsu	Tsu	NA	NA	Tsu	Tsu	NA	Tsu	Tsu	Tsu	Tsu	Tsu	NA	NA	Tsu	NA	Tsu	Tsu	Tsu	NA	Tsu	NA	Tsu
Chr3	10651938	10651973	F	10651958	Het	Het	Het	Het	NA	NA	Kas	NA	NA	NA	NA	Tsu	Het	Tsu	Het	Tsu	Tsu	Tsu	Tsu	Tsu	Tsu	Tsu	Tsu	Tsu	Tsu	Tsu	Tsu	Tsu	Tsu	Tsu	Tsu	Tsu	Tsu	Tsu	Tsu	Tsu	Tsu	Tsu	NA	Tsu	Tsu	NA	Tsu	Tsu	Tsu
Chr3	10652326	10652361	F	10652354	NA	NA	NA	NA	NA	NA	Kas	NA	NA	NA	NA	Tsu	Het	NA	Het	Tsu	Tsu	Tsu	Tsu	Tsu	Tsu	Tsu	NA	Tsu	Tsu	Tsu	Tsu	Tsu	Tsu	Tsu	Tsu	Tsu	Tsu	Tsu	Tsu	Tsu	Tsu	Tsu	Tsu	Tsu	Tsu	NA	Tsu	Tsu	Tsu
Chr3	10844726	10844761	F	10844745	NA	NA	NA	NA	NA	NA	NA	NA	NA	NA	NA	NA	NA	NA	NA	NA	NA	NA	NA	NA	NA	NA	NA	NA	NA	NA	NA	NA	NA	NA	NA	NA	NA	NA	NA	NA	NA	NA	NA	NA	NA	NA	NA	NA	NA
Chr3	10859633	10859668	F	10859660	NA	Kas	NA	NA	NA	NA	Kas	NA	NA	NA	Het	NA	NA	NA	Kas	NA	NA	NA	Tsu	NA	NA	NA	NA	NA	NA	NA	NA	NA	NA	NA	NA	NA	NA	NA	NA	NA	NA	NA	NA	NA	Tsu	NA	Tsu	Tsu	NA
Chr3	10955707	10955742	F	10955723	NA	NA	NA	NA	NA	NA	NA	NA	NA	NA	NA	NA	NA	NA	NA	NA	NA	NA	NA	NA	NA	NA	NA	NA	NA	NA	NA	NA	NA	NA	NA	NA	NA	NA	NA	NA	NA	NA	NA	NA	NA	NA	NA	NA	NA
Chr3	10955707	10955742	F	10955738	NA	NA	NA	NA	NA	NA	NA	NA	NA	NA	NA	NA	NA	NA	NA	NA	NA	NA	NA	NA	NA	NA	NA	NA	NA	NA	NA	NA	NA	NA	NA	NA	NA	NA	NA	NA	NA	NA	NA	NA	NA	NA	NA	NA	NA
Chr3	10955795	10955830	F	10955801	NA	NA	NA	NA	NA	NA	NA	NA	NA	NA	NA	NA	NA	NA	NA	NA	NA	NA	NA	NA	NA	NA	NA	NA	NA	NA	NA	NA	NA	NA	NA	Tsu	NA	NA	NA	NA	NA	NA	NA	NA	NA	NA	Tsu	NA	NA
Chr3	11172201	11172236	F	11172234	NA	NA	NA	NA	NA	NA	Kas	NA	NA	NA	NA	NA	NA	NA	NA	NA	NA	NA	NA	NA	NA	NA	NA	NA	NA	NA	NA	NA	NA	NA	NA	NA	NA	NA	NA	NA	NA	NA	NA	NA	NA	NA	NA	NA	NA
Chr3	11187769	11187804	F	11187777	NA	NA	NA	NA	NA	NA	Kas	NA	NA	NA	Het	NA	NA	Het	Het	NA	Tsu	NA	Het	NA	NA	Tsu	NA	Tsu	Het	NA	NA	NA	NA	NA	NA	NA	NA	NA	NA	Tsu	Het	Het	NA	NA	NA	NA	Het	NA	NA
Chr3	11577649	11577684	F	11577658	Het	Het	NA	NA	NA	NA	Kas	NA	NA	NA	Het	Tsu	Het	NA	Het	NA	Tsu	Tsu	Tsu	Tsu	Tsu	Tsu	Tsu	Tsu	Tsu	Tsu	Tsu	Kas	NA	Kas	Tsu	Tsu	Tsu	Tsu	Tsu	Het	Tsu	Tsu	Tsu	Tsu	Tsu	NA	Tsu	Tsu	Tsu
Chr3	11673514	11673549	F	11673522	NA	NA	NA	NA	NA	NA	NA	NA	NA	NA	NA	NA	NA	NA	NA	NA	NA	NA	NA	NA	NA	NA	NA	NA	NA	NA	NA	NA	NA	NA	NA	NA	NA	NA	NA	NA	NA	NA	NA	NA	NA	NA	NA	NA	NA
Chr3	11673514	11673549	F	11673538	NA	NA	NA	NA	NA	NA	NA	NA	NA	NA	NA	NA	NA	Tsu	NA	NA	NA	NA	NA	NA	NA	NA	NA	NA	NA	NA	NA	NA	NA	NA	NA	NA	NA	NA	NA	NA	NA	NA	NA	NA	NA	NA	NA	NA	NA
Chr3	11673514	11673549	F	11673546	NA	NA	NA	NA	NA	NA	NA	NA	NA	NA	NA	NA	NA	Het	NA	NA	NA	NA	NA	NA	NA	NA	NA	NA	NA	NA	NA	NA	NA	NA	NA	NA	NA	NA	NA	NA	NA	NA	NA	NA	NA	NA	NA	NA	NA
Chr3	11738700	11738735	F	11738706	Het	Het	NA	NA	Het	Het	Kas	NA	NA	NA	Het	NA	Het	Tsu	Het	Tsu	Tsu	Tsu	Tsu	Tsu	Tsu	Tsu	Tsu	Tsu	Tsu	Tsu	Tsu	Kas	NA	NA	Tsu	NA	Tsu	NA	Tsu	Het	Tsu	Tsu	Tsu	Tsu	Tsu	NA	Tsu	Tsu	Tsu
Chr3	11744471	11744506	F	11744474	Het	NA	Het	NA	Het	Het	NA	Kas	NA	Het	Het	Tsu	Het	NA	Het	Tsu	Tsu	Tsu	Tsu	NA	Tsu	Tsu	Tsu	NA	Tsu	NA	Tsu	NA	NA	NA	Tsu	Tsu	Tsu	Tsu	Tsu	Het	NA	NA	NA	Tsu	Tsu	NA	Tsu	Tsu	Tsu
Chr3	11744471	11744506	F	11744477	Het	NA	Het	Het	Het	Het	Kas	Kas	NA	Het	Het	Tsu	Het	Tsu	NA	Tsu	Tsu	Tsu	Tsu	Tsu	Tsu	Tsu	Tsu	NA	Tsu	Tsu	Tsu	Kas	Kas	Kas	Tsu	Tsu	Tsu	Tsu	Tsu	Het	Tsu	Tsu	Tsu	Tsu	Tsu	NA	Tsu	Tsu	Tsu
Chr3	11744471	11744506	F	11744482	Het	NA	Het	Het	Het	Het	Kas	Kas	NA	Het	Het	Tsu	Het	Tsu	Het	Tsu	Tsu	Tsu	Tsu	Tsu	Tsu	Tsu	NA	Tsu	Tsu	Tsu	Tsu	Kas	Kas	Kas	Tsu	Tsu	Tsu	Tsu	Tsu	Het	Tsu	Tsu	Tsu	Tsu	Tsu	NA	Tsu	Tsu	Tsu
Chr3	11758064	11758099	F	11758073	Het	NA	Het	Het	Het	Het	NA	NA	NA	NA	Het	Tsu	Het	Tsu	Het	Tsu	Tsu	Tsu	Tsu	Tsu	Tsu	Tsu	NA	Tsu	Tsu	Tsu	Tsu	Kas	NA	Kas	Tsu	Tsu	Tsu	Tsu	Tsu	NA	Tsu	Tsu	Tsu	Tsu	Tsu	NA	Tsu	Tsu	Tsu
Chr3	11809319	11809354	F	11809336	NA	NA	NA	NA	NA	NA	NA	NA	NA	NA	NA	NA	NA	NA	NA	NA	NA	NA	NA	NA	NA	NA	NA	NA	NA	NA	NA	NA	NA	NA	NA	NA	NA	Tsu	NA	NA	NA	NA	NA	NA	NA	NA	Tsu	NA	Tsu
Chr3	11823811	11823846	F	11823820	Het	Het	NA	Het	NA	NA	NA	NA	NA	NA	NA	NA	NA	NA	NA	NA	NA	NA	Tsu	NA	NA	NA	NA	NA	NA	NA	NA	NA	NA	NA	NA	NA	NA	NA	NA	NA	NA	NA	NA	NA	NA	NA	NA	NA	NA
Chr3	12127119	12127154	F	12127147	NA	NA	NA	NA	NA	NA	NA	NA	NA	NA	NA	NA	NA	NA	NA	NA	NA	NA	NA	NA	NA	NA	NA	NA	NA	NA	NA	NA	NA	NA	NA	NA	NA	NA	NA	NA	NA	NA	NA	NA	Tsu	NA	Tsu	NA	NA
Chr3	12128226	12128261	F	12128241	Het	NA	Het	Het	NA	NA	NA	NA	NA	NA	NA	Tsu	Het	Tsu	Het	Tsu	Tsu	Tsu	Tsu	Tsu	Tsu	NA	Tsu	Tsu	Tsu	Tsu	Tsu	NA	NA	Kas	Tsu	Tsu	Tsu	NA	Tsu	Het	Tsu	NA	Tsu	Tsu	Tsu	NA	Tsu	Tsu	Tsu
Chr3	12292064	12292099	F	12292074	Het	Het	NA	NA	Het	Het	NA	Kas	Tsu	NA	NA	Tsu	Het	Tsu	Het	Tsu	Tsu	Tsu	Tsu	Tsu	Tsu	Tsu	Tsu	Tsu	Tsu	Tsu	Tsu	Kas	Kas	Kas	Tsu	Tsu	Tsu	Tsu	Tsu	NA	Tsu	Tsu	Tsu	Tsu	Tsu	NA	NA	Tsu	Tsu
Chr3	12292064	12292099	F	12292080	NA	Het	NA	NA	Het	Het	NA	Kas	Tsu	Het	NA	Tsu	Het	Tsu	Het	Tsu	Tsu	Tsu	Tsu	Tsu	Tsu	Tsu	Tsu	Tsu	Tsu	Tsu	Tsu	Kas	Kas	Kas	Tsu	Tsu	Tsu	Tsu	Tsu	NA	Tsu	Tsu	Tsu	Tsu	Tsu	NA	NA	Tsu	Tsu
Chr3	12378954	12378989	F	12378961	Het	NA	Het	Het	NA	Het	NA	NA	NA	NA	Het	Tsu	Het	NA	Het	NA	Tsu	NA	NA	NA	Tsu	Tsu	NA	NA	NA	Tsu	NA	Kas	NA	Kas	Tsu	Tsu	NA	NA	Tsu	Het	NA	NA	Tsu	NA	NA	NA	NA	NA	NA
Chr3	12649023	12649058	F	12649050	NA	NA	NA	NA	NA	NA	Kas	NA	NA	Het	Het	Tsu	Het	NA	NA	NA	Tsu	NA	Tsu	Tsu	Tsu	NA	Tsu	Tsu	Tsu	Tsu	Tsu	Kas	Kas	Kas	NA	Tsu	Tsu	Tsu	Tsu	Het	Tsu	Tsu	Tsu	NA	NA	NA	NA	NA	Tsu
Chr3	12652317	12652352	F	12652319	NA	NA	NA	NA	NA	NA	NA	NA	NA	NA	NA	NA	NA	NA	NA	NA	NA	NA	NA	NA	NA	NA	NA	NA	NA	NA	NA	NA	NA	NA	NA	NA	NA	NA	NA	NA	NA	NA	NA	NA	NA	NA	NA	Tsu	NA
Chr3	12718416	12718451	F	12718447	NA	Kas	NA	NA	NA	Het	Kas	NA	NA	NA	NA	NA	Kas	NA	NA	NA	NA	NA	NA	NA	NA	NA	NA	NA	NA	NA	NA	Kas	NA	NA	NA	NA	NA	NA	NA	NA	NA	NA	NA	NA	NA	NA	NA	NA	NA
Chr3	13417884	13417919	F	13417915	NA	NA	NA	NA	NA	NA	NA	NA	NA	NA	NA	Tsu	NA	NA	Het	NA	Tsu	Tsu	Tsu	Tsu	NA	NA	NA	NA	Tsu	Tsu	Tsu	Kas	NA	NA	NA	NA	NA	NA	NA	Het	Tsu	NA	Tsu	NA	NA	NA	NA	NA	NA
Chr3	14053663	14053698	F	14053681	Het	Het	Het	Het	Het	Het	NA	NA	NA	Het	Het	Tsu	Het	Tsu	Het	Tsu	Tsu	Tsu	Tsu	Tsu	Tsu	Tsu	Tsu	Tsu	Tsu	Tsu	Tsu	NA	NA	Kas	Tsu	Tsu	Tsu	Tsu	Tsu	Het	Tsu	Tsu	Tsu	Tsu	Tsu	NA	Tsu	Tsu	Tsu
Chr3	14235364	14235399	F	14235384	NA	Het	NA	NA	NA	NA	NA	NA	NA	NA	NA	Tsu	NA	Tsu	Het	Tsu	Tsu	Tsu	Tsu	NA	Tsu	Tsu	Tsu	Tsu	Tsu	Tsu	Tsu	Kas	NA	NA	Tsu	Tsu	Tsu	Tsu	Tsu	Het	Tsu	Tsu	Tsu	Tsu	Tsu	NA	Tsu	Tsu	Tsu
Chr3	14753621	14753656	F	14753647	Het	NA	Het	Het	Het	Het	NA	Kas	Tsu	Het	Het	Tsu	Het	Tsu	Het	Tsu	Tsu	Tsu	NA	Tsu	Tsu	Tsu	Tsu	Tsu	Tsu	Tsu	Tsu	Kas	NA	NA	Tsu	Tsu	Tsu	Tsu	Tsu	Het	Tsu	Tsu	Tsu	Tsu	NA	NA	Tsu	Tsu	Tsu
Chr3	14896763	14896798	F	14896774	Het	NA	NA	NA	NA	NA	Kas	NA	NA	NA	Het	Tsu	Het	NA	NA	NA	NA	Tsu	Tsu	NA	NA	Tsu	NA	Tsu	Tsu	Tsu	Tsu	Kas	NA	Kas	Tsu	Tsu	NA	Tsu	Tsu	NA	Tsu	NA	Tsu	Tsu	NA	NA	NA	NA	Tsu
Chr3	14909921	14909956	F	14909939	NA	NA	NA	NA	NA	NA	NA	NA	NA	NA	NA	NA	NA	Tsu	NA	NA	NA	NA	NA	NA	NA	NA	NA	NA	NA	NA	NA	NA	NA	Kas	NA	NA	NA	NA	NA	NA	NA	NA	NA	NA	NA	NA	NA	NA	NA
Chr3	14922569	14922604	F	14922580	NA	NA	NA	NA	NA	NA	NA	NA	NA	NA	NA	NA	NA	NA	NA	NA	NA	NA	NA	NA	NA	NA	NA	NA	NA	NA	NA	NA	NA	NA	NA	NA	NA	NA	NA	NA	NA	NA	NA	NA	NA	NA	NA	NA	NA
Chr3	15054972	15055007	F	15055004	NA	NA	NA	NA	NA	Het	NA	NA	Tsu	Het	NA	NA	NA	NA	NA	Tsu	NA	Tsu	NA	Tsu	NA	Tsu	Tsu	NA	Tsu	Tsu	NA	NA	NA	NA	Tsu	NA	Tsu	NA	Tsu	NA	NA	NA	NA	NA	Tsu	NA	NA	NA	NA
Chr3	15193573	15193608	F	15193603	NA	NA	NA	NA	NA	NA	NA	NA	NA	NA	NA	NA	NA	NA	NA	NA	NA	NA	NA	NA	NA	NA	NA	NA	NA	NA	NA	NA	NA	NA	NA	NA	NA	NA	NA	NA	NA	NA	NA	NA	NA	NA	NA	NA	NA
Chr3	15193573	15193608	F	15193604	NA	NA	NA	NA	NA	NA	NA	NA	NA	NA	NA	NA	NA	NA	NA	NA	NA	NA	NA	NA	NA	NA	NA	NA	NA	NA	NA	NA	NA	NA	NA	NA	NA	NA	NA	NA	NA	NA	NA	NA	NA	NA	NA	NA	NA
Chr3	15303013	15303048	F	15303030	NA	NA	Het	Het	NA	Het	NA	NA	NA	NA	NA	Tsu	Het	Tsu	Het	Tsu	NA	NA	Tsu	Tsu	Tsu	NA	Tsu	NA	NA	NA	NA	NA	Kas	NA	Tsu	Tsu	Tsu	Tsu	Tsu	NA	NA	NA	NA	Tsu	NA	NA	Tsu	Tsu	Tsu
Chr3	15308862	15308897	F	15308870	Het	Het	NA	Het	NA	NA	NA	NA	NA	NA	NA	Tsu	Het	NA	Het	Tsu	Tsu	Tsu	Tsu	Tsu	Tsu	Tsu	NA	Tsu	NA	NA	Tsu	Kas	NA	NA	Tsu	Tsu	Tsu	NA	Tsu	Het	NA	Tsu	Tsu	Tsu	Tsu	Tsu	Tsu	Tsu	Tsu
Chr3	15343569	15343604	F	15343589	NA	NA	NA	NA	NA	NA	NA	NA	NA	NA	NA	NA	NA	NA	NA	NA	NA	NA	NA	NA	NA	NA	NA	NA	NA	NA	NA	NA	NA	NA	NA	NA	NA	NA	NA	NA	NA	NA	NA	NA	NA	NA	NA	NA	NA
Chr3	15395041	15395076	F	15395068	NA	NA	NA	Het	NA	NA	Kas	NA	NA	NA	Het	Tsu	NA	Tsu	Tsu	Tsu	Tsu	Tsu	NA	NA	Tsu	Tsu	Tsu	NA	NA	Tsu	Tsu	Kas	Kas	NA	Tsu	Tsu	Tsu	Tsu	NA	Het	Tsu	NA	NA	Tsu	Tsu	NA	NA	NA	Tsu
Chr3	15616974	15617009	F	15616998	Het	Het	Het	NA	Het	Het	NA	Kas	Tsu	Het	NA	Tsu	Het	Tsu	Tsu	NA	Tsu	Tsu	Tsu	Tsu	Tsu	Tsu	Tsu	Tsu	Tsu	Tsu	NA	NA	NA	Kas	NA	Tsu	NA	Tsu	Tsu	Het	Tsu	Tsu	Tsu	Tsu	Tsu	NA	Tsu	Tsu	Tsu
Chr3	15777433	15777468	F	15777436	Het	NA	NA	Het	NA	Het	NA	Kas	Tsu	Het	NA	Tsu	Het	NA	Tsu	Tsu	Tsu	Tsu	Tsu	Tsu	Tsu	Tsu	Tsu	Tsu	Tsu	Tsu	NA	NA	Kas	Kas	Tsu	Tsu	Tsu	NA	Tsu	Tsu	Tsu	Tsu	Tsu	Tsu	NA	NA	NA	NA	Tsu
Chr3	15777433	15777468	F	15777461	Het	NA	Het	Het	NA	Het	NA	Kas	Tsu	Het	Het	Tsu	Het	NA	Tsu	Tsu	Tsu	Tsu	Tsu	Tsu	Tsu	Tsu	Tsu	NA	NA	Tsu	NA	Kas	Kas	Kas	Tsu	Tsu	Tsu	NA	Tsu	Tsu	Tsu	Tsu	Tsu	Tsu	NA	NA	NA	NA	NA
Chr3	15813322	15813357	F	15813352	Het	NA	Het	Het	Het	Het	NA	NA	NA	NA	NA	Tsu	Het	NA	Tsu	Tsu	Tsu	NA	NA	NA	Tsu	Tsu	Tsu	NA	Tsu	NA	Tsu	NA	Kas	NA	Tsu	Tsu	NA	NA	Tsu	Tsu	NA	NA	Tsu	Tsu	NA	NA	NA	NA	NA
Chr3	15888503	15888538	F	15888512	NA	NA	NA	NA	NA	NA	Kas	NA	NA	NA	NA	NA	NA	NA	NA	NA	NA	NA	NA	NA	NA	NA	NA	NA	Tsu	NA	NA	Kas	Kas	NA	NA	NA	NA	NA	NA	NA	NA	NA	NA	NA	Tsu	NA	Tsu	Tsu	NA
Chr3	15910413	15910448	F	15910417	NA	NA	NA	Het	Het	NA	NA	NA	NA	NA	NA	NA	NA	Tsu	NA	NA	NA	NA	Tsu	Tsu	NA	NA	NA	NA	Tsu	NA	NA	NA	Kas	Kas	NA	NA	Tsu	Tsu	NA	NA	Tsu	Tsu	NA	NA	NA	NA	NA	NA	NA
Chr3	16385285	16385320	F	16385295	NA	NA	NA	NA	NA	NA	NA	NA	NA	NA	NA	NA	NA	NA	NA	NA	NA	NA	NA	NA	NA	NA	NA	NA	NA	NA	NA	NA	NA	NA	NA	NA	NA	NA	NA	NA	NA	NA	NA	NA	NA	NA	NA	NA	NA
Chr3	16525732	16525767	F	16525757	NA	Het	Het	NA	NA	Het	Kas	Tsu	Tsu	NA	NA	Tsu	Kas	Tsu	Tsu	Tsu	Tsu	Tsu	Tsu	NA	Tsu	Tsu	NA	Tsu	Tsu	Tsu	Tsu	Het	NA	NA	Tsu	NA	Tsu	Tsu	NA	Tsu	NA	Tsu	Tsu	Tsu	Tsu	NA	Tsu	Tsu	Tsu
Chr3	16566730	16566765	F	16566756	NA	NA	NA	NA	NA	NA	NA	NA	NA	NA	NA	NA	NA	NA	NA	NA	NA	NA	NA	NA	NA	NA	NA	NA	NA	NA	NA	NA	NA	NA	NA	NA	Tsu	NA	NA	NA	NA	NA	NA	NA	Tsu	NA	Tsu	Tsu	NA
Chr3	16607083	16607118	F	16607098	NA	Het	Kas	Kas	NA	NA	NA	NA	NA	NA	Het	Tsu	Kas	Tsu	Tsu	Tsu	Tsu	Tsu	Tsu	NA	NA	Tsu	Tsu	Tsu	Tsu	Tsu	NA	NA	NA	Kas	NA	NA	Tsu	Tsu	Tsu	NA	Tsu	NA	Tsu	Tsu	NA	NA	NA	NA	Tsu
Chr3	17025427	17025462	F	17025446	NA	NA	NA	NA	NA	NA	NA	NA	NA	NA	NA	NA	NA	NA	NA	NA	NA	NA	Tsu	NA	NA	NA	Tsu	NA	NA	NA	NA	NA	NA	NA	NA	NA	Tsu	NA	NA	NA	NA	NA	NA	NA	NA	NA	Tsu	NA	NA
Chr3	17031660	17031695	F	17031675	Het	NA	NA	NA	NA	NA	NA	NA	NA	NA	Het	Tsu	NA	Tsu	NA	NA	Tsu	NA	Tsu	Tsu	NA	NA	NA	Tsu	NA	NA	Tsu	NA	Kas	Kas	NA	NA	Tsu	Tsu	Tsu	Tsu	Tsu	Tsu	NA	Tsu	NA	NA	NA	NA	NA
Chr3	17031660	17031695	F	17031686	Het	NA	NA	NA	NA	NA	Kas	NA	NA	NA	Het	Tsu	NA	Tsu	NA	NA	Tsu	NA	Tsu	Tsu	NA	NA	NA	Tsu	NA	NA	Tsu	NA	Kas	Kas	NA	NA	Tsu	Tsu	Tsu	Tsu	Tsu	Tsu	NA	Tsu	NA	NA	NA	NA	NA
Chr3	17156494	17156529	F	17156501	NA	NA	NA	NA	NA	NA	NA	NA	NA	NA	NA	NA	NA	NA	NA	NA	NA	NA	NA	NA	NA	NA	NA	NA	NA	NA	NA	NA	NA	NA	NA	NA	NA	NA	NA	NA	NA	NA	NA	NA	NA	NA	NA	NA	NA
Chr3	17168350	17168385	F	17168380	Het	Het	Het	Het	NA	Tsu	Kas	NA	NA	Het	Het	Tsu	Kas	Tsu	Tsu	Tsu	Tsu	Tsu	Tsu	Tsu	Tsu	Tsu	NA	Tsu	Tsu	Tsu	Tsu	NA	NA	Kas	Tsu	NA	NA	NA	Tsu	Tsu	Tsu	Tsu	Tsu	NA	Tsu	Tsu	NA	Tsu	NA
Chr3	17554169	17554204	F	17554186	NA	NA	NA	NA	NA	Tsu	NA	NA	NA	NA	Het	Tsu	Kas	NA	Tsu	Tsu	Tsu	Tsu	NA	Tsu	Tsu	Tsu	Tsu	Tsu	Tsu	Tsu	Tsu	Het	Kas	Kas	Tsu	Tsu	Tsu	Tsu	NA	Tsu	Tsu	Tsu	Tsu	Tsu	Tsu	NA	Tsu	NA	Tsu
Chr3	17650853	17650888	F	17650880	NA	NA	NA	NA	NA	NA	NA	NA	NA	NA	NA	NA	NA	Tsu	NA	NA	NA	NA	NA	Tsu	NA	NA	NA	Tsu	Tsu	Tsu	NA	NA	NA	NA	NA	Tsu	Tsu	Tsu	NA	Tsu	Tsu	Tsu	Tsu	NA	Tsu	NA	Tsu	Tsu	Tsu
Chr3	17854623	17854658	F	17854638	NA	NA	NA	NA	NA	NA	NA	NA	NA	NA	NA	NA	NA	NA	NA	NA	NA	NA	NA	NA	NA	NA	NA	NA	NA	NA	NA	NA	NA	NA	NA	NA	NA	NA	NA	NA	NA	NA	NA	NA	NA	NA	NA	NA	NA
Chr3	17908689	17908724	F	17908695	NA	NA	NA	NA	NA	NA	NA	NA	NA	NA	NA	NA	NA	NA	NA	NA	NA	NA	NA	NA	NA	NA	NA	NA	NA	NA	NA	NA	NA	NA	NA	NA	NA	Tsu	NA	NA	NA	NA	NA	NA	NA	NA	NA	NA	NA
Chr3	17908689	17908724	F	17908698	NA	NA	NA	NA	NA	NA	NA	NA	NA	NA	NA	NA	NA	NA	NA	NA	NA	NA	NA	NA	NA	NA	NA	NA	NA	NA	NA	NA	NA	NA	NA	NA	NA	Tsu	NA	NA	NA	NA	NA	NA	NA	NA	NA	NA	NA
Chr3	18018473	18018508	F	18018499	Het	Het	NA	NA	NA	NA	NA	NA	NA	NA	NA	Tsu	Kas	Tsu	Tsu	Het	NA	Tsu	Tsu	Tsu	Tsu	Tsu	Tsu	Tsu	NA	Tsu	Tsu	Het	Kas	Kas	Tsu	Tsu	NA	NA	Tsu	Tsu	NA	NA	Tsu	Tsu	Tsu	NA	Tsu	Tsu	Tsu
Chr3	18218992	18219027	F	18219021	NA	NA	NA	Het	NA	NA	NA	NA	NA	NA	NA	NA	Kas	Tsu	Tsu	Het	Tsu	NA	Tsu	Tsu	Tsu	NA	NA	Tsu	NA	NA	Tsu	Het	Kas	Kas	NA	Tsu	NA	Tsu	Tsu	Tsu	NA	Tsu	NA	Tsu	NA	NA	NA	NA	Tsu
Chr3	18506507	18506542	F	18506522	NA	NA	NA	NA	NA	NA	NA	NA	NA	NA	NA	NA	NA	NA	NA	NA	NA	NA	NA	NA	NA	NA	NA	NA	NA	NA	NA	NA	NA	NA	NA	NA	NA	NA	NA	NA	NA	NA	NA	NA	Tsu	NA	Tsu	NA	NA
Chr3	18924021	18924056	F	18924027	Het	NA	NA	Het	NA	NA	Kas	NA	NA	NA	Het	NA	NA	Tsu	Tsu	Tsu	Tsu	Tsu	Tsu	Tsu	Tsu	Tsu	Tsu	Tsu	Tsu	Tsu	Tsu	Het	Kas	NA	Tsu	Tsu	Tsu	Tsu	Tsu	Tsu	NA	NA	Tsu	Tsu	Tsu	NA	NA	NA	NA
Chr3	18924021	18924056	F	18924040	Het	NA	NA	Het	NA	NA	Kas	NA	NA	NA	Het	NA	NA	Tsu	Tsu	Tsu	Tsu	Tsu	Tsu	NA	NA	Tsu	Tsu	Tsu	Tsu	Tsu	Tsu	Het	Kas	NA	Tsu	Tsu	Tsu	Tsu	Tsu	Tsu	NA	NA	Tsu	Tsu	NA	NA	NA	NA	NA
Chr3	19321074	19321109	F	19321100	NA	NA	NA	NA	NA	NA	NA	NA	NA	NA	NA	NA	NA	NA	NA	NA	NA	NA	NA	NA	NA	NA	NA	NA	NA	NA	NA	NA	NA	NA	NA	NA	NA	NA	NA	NA	NA	NA	NA	NA	NA	NA	Tsu	NA	NA
Chr3	19348449	19348484	F	19348477	Het	Kas	Het	Het	Tsu	Tsu	NA	Tsu	Tsu	Het	Het	Tsu	NA	Tsu	Tsu	Tsu	Tsu	Tsu	Tsu	Tsu	Tsu	Tsu	Tsu	Tsu	Tsu	NA	Tsu	Het	NA	NA	Tsu	NA	Tsu	Tsu	Tsu	Tsu	Tsu	Tsu	NA	Tsu	Tsu	Tsu	Tsu	Tsu	Tsu
Chr3	19398808	19398843	F	19398810	Het	Kas	NA	Het	NA	NA	NA	NA	NA	NA	NA	Tsu	NA	Tsu	Tsu	Tsu	Tsu	Tsu	Tsu	NA	Tsu	Tsu	NA	NA	NA	Tsu	Tsu	Het	Kas	NA	Tsu	Tsu	Tsu	Tsu	Tsu	Tsu	Tsu	NA	Tsu	Tsu	Tsu	NA	Tsu	Tsu	Tsu
Chr3	19543638	19543673	F	19543643	NA	NA	NA	NA	NA	NA	NA	NA	NA	NA	NA	NA	NA	NA	NA	NA	NA	NA	NA	NA	NA	NA	NA	NA	NA	NA	NA	NA	NA	NA	NA	NA	NA	NA	NA	NA	NA	NA	NA	NA	NA	NA	Tsu	NA	NA
Chr3	19564394	19564429	F	19564396	NA	NA	NA	NA	NA	NA	NA	NA	NA	NA	NA	NA	NA	Tsu	Tsu	Tsu	NA	NA	Tsu	Tsu	Tsu	Tsu	NA	Tsu	Tsu	NA	Tsu	NA	NA	NA	Tsu	NA	Tsu	NA	NA	Tsu	Tsu	Tsu	NA	NA	NA	NA	Tsu	NA	Tsu
Chr3	19633847	19633882	F	19633855	Het	Kas	Het	Het	Tsu	Tsu	Kas	NA	NA	NA	Het	Tsu	Kas	Tsu	Tsu	Tsu	Tsu	NA	NA	Tsu	Tsu	Tsu	Tsu	Tsu	Tsu	Tsu	Tsu	Het	NA	Kas	Tsu	NA	NA	NA	NA	Tsu	Tsu	Tsu	Tsu	Tsu	Tsu	NA	Tsu	NA	Tsu
Chr3	19647722	19647757	F	19647737	NA	Kas	NA	Het	Tsu	Tsu	NA	NA	NA	NA	NA	NA	NA	NA	NA	Tsu	Tsu	Tsu	NA	NA	Tsu	NA	NA	Tsu	Tsu	NA	Tsu	NA	Kas	Kas	Tsu	Tsu	NA	Tsu	Tsu	NA	Tsu	NA	Tsu	Tsu	Tsu	NA	Tsu	NA	NA
Chr3	19673101	19673136	F	19673118	Het	NA	NA	NA	NA	NA	Kas	NA	NA	NA	NA	NA	Kas	Tsu	Tsu	Tsu	Tsu	Tsu	Tsu	Tsu	Tsu	Tsu	Tsu	Tsu	Tsu	NA	Tsu	NA	Kas	NA	NA	Tsu	Tsu	NA	Tsu	Tsu	Tsu	Tsu	Tsu	Tsu	NA	NA	Tsu	Tsu	Tsu
Chr3	19673101	19673136	F	19673129	Het	NA	NA	NA	NA	NA	Kas	NA	NA	NA	NA	NA	Kas	Tsu	Tsu	Tsu	Tsu	Tsu	Tsu	Tsu	Tsu	Tsu	Tsu	Tsu	Tsu	Tsu	Tsu	NA	Kas	NA	NA	Tsu	Tsu	NA	Tsu	Tsu	Tsu	Tsu	Tsu	Tsu	NA	NA	NA	Tsu	Tsu
Chr3	19673101	19673136	F	19673131	Het	NA	NA	NA	NA	NA	Kas	NA	NA	NA	NA	NA	Kas	Tsu	Tsu	Tsu	Tsu	Tsu	Tsu	Tsu	Tsu	Tsu	Tsu	Tsu	Tsu	Tsu	Tsu	NA	Kas	NA	NA	Tsu	Tsu	Tsu	Tsu	Tsu	Tsu	Tsu	Tsu	Tsu	NA	NA	Tsu	Tsu	Tsu
Chr3	20041594	20041629	F	20041611	Tsu	NA	NA	NA	NA	NA	Kas	NA	NA	NA	Het	Tsu	NA	Tsu	Tsu	Tsu	Tsu	Tsu	Tsu	Tsu	Tsu	Tsu	Tsu	Tsu	Tsu	Tsu	Tsu	Het	Kas	NA	Tsu	Tsu	Tsu	Tsu	Tsu	Tsu	Tsu	Tsu	Tsu	Tsu	Tsu	NA	Tsu	Tsu	Tsu
Chr3	20058751	20058786	F	20058775	NA	Kas	Het	NA	Tsu	Tsu	Kas	Tsu	Tsu	NA	NA	NA	NA	NA	NA	NA	Tsu	NA	NA	NA	NA	NA	NA	NA	NA	NA	NA	Het	NA	Kas	NA	NA	NA	NA	Tsu	NA	NA	NA	NA	Tsu	NA	NA	NA	NA	NA
Chr3	20191316	20191351	F	20191349	Tsu	NA	NA	NA	NA	Tsu	NA	Tsu	NA	NA	NA	Tsu	NA	NA	NA	NA	Tsu	Tsu	NA	NA	Tsu	Tsu	Tsu	NA	Tsu	Tsu	Tsu	NA	NA	NA	Tsu	NA	Tsu	NA	Tsu	Tsu	Tsu	NA	Tsu	NA	Tsu	NA	Tsu	NA	Tsu
Chr3	20559743	20559778	F	20559750	NA	NA	NA	NA	NA	NA	NA	NA	NA	NA	NA	Tsu	NA	Tsu	Tsu	NA	NA	Tsu	Tsu	Tsu	Tsu	Tsu	NA	Tsu	Tsu	Tsu	Tsu	NA	NA	NA	NA	Tsu	Tsu	Tsu	Tsu	Tsu	Tsu	Tsu	Tsu	Tsu	NA	NA	NA	NA	Tsu
Chr3	20559743	20559778	F	20559774	NA	NA	NA	NA	NA	NA	NA	NA	NA	NA	NA	Tsu	NA	NA	NA	NA	NA	Tsu	Tsu	Tsu	Tsu	Tsu	NA	Tsu	NA	NA	Tsu	NA	NA	NA	NA	Tsu	Tsu	Tsu	Tsu	Tsu	NA	NA	Tsu	Tsu	NA	NA	NA	NA	Tsu
Chr3	20575191	20575226	F	20575217	NA	Kas	NA	Het	Tsu	Tsu	Kas	NA	Tsu	NA	Het	NA	NA	Tsu	Tsu	Tsu	Tsu	Tsu	Tsu	Tsu	Tsu	Tsu	Tsu	Tsu	Tsu	NA	Tsu	Het	Kas	Kas	Tsu	Tsu	Tsu	Tsu	NA	NA	Tsu	Tsu	Tsu	Tsu	Tsu	NA	NA	NA	Tsu
Chr3	20575191	20575226	F	20575220	NA	Kas	NA	Het	Tsu	Tsu	Kas	Tsu	Tsu	NA	Het	Tsu	NA	Tsu	Tsu	Tsu	Tsu	Tsu	Tsu	Tsu	Tsu	Tsu	Tsu	Tsu	Tsu	Tsu	Tsu	Het	NA	Kas	Tsu	Tsu	Tsu	Tsu	Tsu	Tsu	Tsu	NA	Tsu	Tsu	Tsu	NA	Tsu	NA	Tsu
Chr3	20723495	20723530	F	20723511	NA	NA	NA	NA	NA	NA	NA	NA	NA	NA	NA	NA	NA	NA	NA	NA	NA	NA	NA	NA	NA	NA	NA	NA	NA	NA	NA	NA	NA	Kas	NA	NA	Tsu	NA	NA	NA	NA	NA	NA	NA	Tsu	NA	Tsu	NA	NA
Chr3	20770541	20770576	F	20770545	NA	NA	NA	NA	NA	NA	NA	NA	NA	NA	NA	NA	NA	NA	NA	NA	NA	NA	NA	NA	NA	NA	NA	NA	NA	NA	NA	NA	NA	NA	NA	NA	NA	NA	NA	NA	NA	NA	NA	NA	NA	NA	NA	NA	NA
Chr3	20802766	20802801	F	20802784	Tsu	NA	NA	NA	NA	Tsu	Kas	NA	NA	NA	Het	Tsu	NA	Tsu	Tsu	Tsu	Tsu	Tsu	Tsu	Tsu	Tsu	Tsu	NA	Tsu	Tsu	Tsu	Tsu	Het	NA	Kas	Tsu	Tsu	Tsu	Tsu	NA	Tsu	Tsu	Tsu	NA	Tsu	Het	NA	Het	NA	Tsu
Chr3	20931837	20931872	F	20931852	Tsu	Kas	NA	Het	NA	NA	Kas	NA	NA	NA	NA	Tsu	Kas	Tsu	Tsu	Tsu	Tsu	Tsu	Tsu	Tsu	Tsu	Tsu	NA	Tsu	NA	Tsu	Tsu	NA	Kas	Kas	Tsu	Tsu	Tsu	Tsu	Tsu	Tsu	NA	Tsu	Tsu	Tsu	NA	Kas	Het	Het	Tsu
Chr3	21148206	21148241	F	21148209	Tsu	NA	NA	Het	Tsu	NA	Kas	NA	NA	NA	NA	Tsu	Kas	Tsu	Tsu	Tsu	Tsu	Tsu	Tsu	Tsu	Tsu	Tsu	Tsu	Tsu	Tsu	Tsu	Tsu	NA	NA	Kas	Tsu	NA	Tsu	NA	NA	Tsu	NA	Tsu	Tsu	NA	NA	Kas	Het	NA	Tsu
Chr3	21228629	21228664	F	21228655	Tsu	Het	Het	Het	Tsu	Tsu	Kas	NA	NA	NA	Het	Tsu	Kas	Tsu	Tsu	Tsu	Tsu	Tsu	Tsu	Tsu	Tsu	Tsu	Tsu	Tsu	Tsu	NA	Tsu	Het	Kas	Kas	Tsu	Tsu	Tsu	Tsu	Tsu	NA	Tsu	Tsu	Tsu	Tsu	NA	NA	Het	NA	Tsu
Chr3	21848080	21848115	F	21848108	Tsu	Het	Het	Het	NA	Tsu	Kas	NA	NA	NA	NA	Tsu	Kas	Tsu	Tsu	Tsu	Tsu	NA	NA	Tsu	Tsu	Tsu	Tsu	NA	Tsu	NA	Tsu	Het	Kas	Kas	Tsu	Tsu	Tsu	Tsu	Tsu	Tsu	Tsu	Tsu	Tsu	Tsu	NA	NA	NA	NA	Tsu
Chr3	21864878	21864913	F	21864896	Tsu	Het	Het	Het	Tsu	Tsu	Kas	Tsu	NA	NA	Het	Tsu	Kas	Tsu	Tsu	Tsu	Tsu	NA	Tsu	Tsu	NA	Tsu	Tsu	Tsu	Tsu	Tsu	Tsu	Het	Kas	Kas	Tsu	Tsu	Tsu	Tsu	NA	Tsu	Tsu	Tsu	Tsu	Tsu	Het	NA	Het	NA	Tsu
Chr3	21880850	21880885	F	21880860	Tsu	Het	Het	Het	NA	NA	Kas	NA	NA	NA	NA	NA	Kas	NA	Tsu	Tsu	Tsu	Tsu	NA	Tsu	Tsu	Tsu	Tsu	Tsu	Tsu	Tsu	NA	Het	Kas	Kas	NA	NA	NA	Tsu	Tsu	NA	NA	NA	Tsu	Tsu	Het	NA	Het	NA	NA
Chr3	22368608	22368643	F	22368626	Tsu	Het	Het	Het	NA	Tsu	NA	NA	NA	NA	Het	Tsu	NA	Tsu	Tsu	Tsu	Tsu	Tsu	Tsu	Tsu	Tsu	Tsu	Tsu	Tsu	Tsu	Tsu	Tsu	Het	NA	Kas	Tsu	Tsu	Tsu	NA	Tsu	Tsu	Tsu	NA	Tsu	Tsu	Het	NA	Het	NA	Tsu
Chr3	22758535	22758570	F	22758554	NA	Het	NA	NA	NA	NA	Kas	NA	NA	NA	NA	NA	NA	Tsu	NA	NA	NA	NA	Tsu	Tsu	NA	NA	NA	Tsu	Tsu	NA	NA	Het	Het	Kas	NA	NA	Tsu	Tsu	Tsu	Tsu	NA	Tsu	NA	NA	Het	NA	Het	NA	Tsu
Chr3	23148628	23148663	F	23148655	Tsu	Het	Het	Het	Tsu	Tsu	Kas	NA	NA	NA	Het	Tsu	Kas	Tsu	Tsu	Tsu	Tsu	NA	Tsu	Tsu	Tsu	Tsu	Tsu	Tsu	Tsu	Tsu	Tsu	Tsu	NA	NA	Tsu	Tsu	NA	NA	NA	NA	Tsu	NA	Tsu	Tsu	NA	NA	Het	NA	Tsu
Chr3	23165158	23165193	F	23165168	Tsu	Tsu	NA	NA	NA	NA	Kas	NA	NA	NA	Het	Tsu	NA	Tsu	NA	Tsu	Tsu	Tsu	Tsu	Tsu	NA	Tsu	NA	NA	Tsu	Tsu	Tsu	Tsu	Tsu	Tsu	Tsu	Tsu	Tsu	Tsu	Tsu	Tsu	Tsu	Tsu	Tsu	Tsu	Het	NA	Het	Het	Tsu
Chr3	23380657	23380692	F	23380684	Tsu	Het	Het	Het	Tsu	Tsu	NA	Tsu	Tsu	Tsu	Het	Tsu	NA	Tsu	Tsu	Tsu	Tsu	Tsu	NA	Tsu	Tsu	Tsu	Tsu	Tsu	Tsu	Tsu	Tsu	Tsu	Tsu	Tsu	Tsu	Tsu	Tsu	Tsu	Tsu	Tsu	Tsu	NA	Tsu	Tsu	Tsu	NA	Tsu	Tsu	NA
Chr4	149817	149852	F	149827	Het	Kas	NA	Het	NA	Het	NA	NA	Het	Tsu	Kas	Het	Het	Tsu	Tsu	Tsu	Tsu	Tsu	Het	Het	Tsu	Tsu	Tsu	Tsu	Tsu	Tsu	NA	Tsu	Tsu	Tsu	Tsu	Tsu	Het	Tsu	Tsu	Tsu	Tsu	Tsu	NA	Tsu	NA	NA	NA	NA	Tsu
Chr4	168120	168155	F	168150	Het	Kas	Het	Het	NA	Het	Kas	Tsu	Het	Tsu	Kas	Het	Het	NA	NA	NA	Tsu	NA	Tsu	NA	Tsu	NA	Tsu	NA	NA	Tsu	NA	Tsu	Tsu	NA	NA	Tsu	Het	Tsu	Tsu	Tsu	NA	Tsu	Tsu	Tsu	Het	NA	NA	NA	NA
Chr4	267359	267394	F	267388	Tsu	Tsu	Tsu	Tsu	NA	Tsu	Tsu	Tsu	Tsu	Tsu	Tsu	Tsu	Tsu	Tsu	NA	Tsu	Tsu	Tsu	Tsu	Het	Tsu	NA	Tsu	Tsu	Het	NA	Kas	Tsu	Tsu	Tsu	Tsu	Tsu	Het	NA	Tsu	NA	Tsu	NA	Tsu	NA	NA	NA	Tsu	Tsu	Tsu
Chr4	472191	472226	F	472225	Tsu	Tsu	Tsu	Tsu	Tsu	Tsu	Tsu	Tsu	NA	Tsu	Tsu	Tsu	Tsu	Tsu	Tsu	Tsu	Tsu	Tsu	Tsu	NA	Tsu	Tsu	Tsu	Tsu	NA	Tsu	NA	Tsu	NA	Tsu	Tsu	NA	NA	NA	Tsu	NA	NA	NA	NA	NA	NA	NA	NA	Tsu	NA
Chr4	543042	543077	F	543070	NA	Tsu	Tsu	Tsu	Tsu	Tsu	NA	Tsu	NA	Tsu	Tsu	Tsu	NA	Tsu	Tsu	NA	Tsu	NA	Tsu	Het	Tsu	Tsu	Tsu	Tsu	Het	NA	Kas	NA	Tsu	Tsu	Tsu	Tsu	NA	Tsu	Tsu	Tsu	Tsu	Tsu	Tsu	Tsu	Tsu	NA	Tsu	Tsu	Het
Chr4	548720	548755	F	548722	Tsu	Tsu	Tsu	NA	Tsu	NA	NA	Tsu	Tsu	Tsu	NA	Tsu	Tsu	NA	Tsu	NA	Tsu	Tsu	NA	NA	NA	Tsu	Tsu	Tsu	NA	Tsu	NA	Tsu	NA	Tsu	NA	NA	NA	NA	Tsu	Tsu	NA	NA	Tsu	Tsu	NA	NA	NA	NA	NA
Chr4	550986	551021	F	550988	Tsu	NA	Tsu	Tsu	NA	Tsu	Tsu	NA	NA	NA	Tsu	Tsu	Tsu	Tsu	Tsu	Tsu	Tsu	Tsu	Tsu	Het	Tsu	Tsu	Tsu	Tsu	Het	Tsu	NA	Tsu	Tsu	Tsu	Tsu	Tsu	Het	NA	Tsu	Tsu	NA	Tsu	Tsu	Tsu	Het	NA	NA	Tsu	Het
Chr4	550986	551021	F	551013	Tsu	Tsu	Tsu	Tsu	NA	Tsu	Tsu	NA	NA	NA	Tsu	Tsu	Tsu	NA	Tsu	Tsu	Tsu	Tsu	Tsu	Het	Tsu	Tsu	Tsu	Tsu	Het	Tsu	Kas	Tsu	Tsu	Tsu	Tsu	Tsu	NA	NA	Tsu	Tsu	NA	NA	Tsu	Tsu	NA	NA	NA	Tsu	Het
Chr4	806954	806989	F	806979	Tsu	Tsu	Tsu	Tsu	Tsu	Tsu	Tsu	NA	Tsu	Tsu	Tsu	Tsu	Tsu	Tsu	NA	Tsu	Tsu	Tsu	Tsu	NA	Tsu	Tsu	Tsu	Tsu	NA	Tsu	NA	Tsu	Tsu	Tsu	Tsu	Tsu	NA	NA	NA	Tsu	NA	Tsu	Tsu	Tsu	Tsu	NA	Tsu	NA	NA
Chr4	856040	856075	F	856066	Tsu	Tsu	Tsu	Tsu	Tsu	Tsu	Tsu	Tsu	NA	NA	Tsu	Tsu	Tsu	NA	Tsu	Tsu	NA	Tsu	Tsu	Het	Tsu	NA	Tsu	Tsu	Het	NA	NA	Tsu	Tsu	Tsu	NA	Tsu	NA	Tsu	NA	Tsu	Tsu	Tsu	Tsu	Tsu	NA	NA	NA	NA	Het
Chr4	908795	908830	F	908824	Tsu	Tsu	NA	NA	NA	NA	Tsu	NA	NA	NA	Tsu	Tsu	Tsu	Tsu	Tsu	Tsu	Tsu	Tsu	Tsu	Het	Tsu	Tsu	Tsu	Tsu	Het	Tsu	Kas	Tsu	Tsu	Tsu	Tsu	Tsu	Het	NA	Tsu	Tsu	Tsu	Tsu	Tsu	Tsu	NA	NA	Het	NA	NA
Chr4	1119710	1119745	F	1119712	NA	NA	NA	NA	NA	NA	NA	NA	NA	NA	NA	NA	NA	NA	NA	NA	NA	NA	NA	NA	NA	NA	NA	NA	NA	NA	NA	NA	NA	NA	NA	NA	NA	NA	NA	NA	NA	NA	NA	NA	NA	NA	NA	NA	NA
Chr4	1227201	1227236	F	1227203	Tsu	Tsu	Tsu	Tsu	Tsu	Tsu	Tsu	NA	NA	NA	Tsu	Tsu	Tsu	NA	NA	Tsu	Tsu	Tsu	NA	NA	Tsu	Tsu	NA	Tsu	Het	NA	NA	Tsu	NA	Tsu	Tsu	NA	NA	NA	Tsu	Tsu	Tsu	NA	Tsu	NA	NA	NA	Het	NA	Het
Chr4	1227201	1227236	F	1227212	Tsu	Tsu	Tsu	NA	Tsu	Tsu	Tsu	Tsu	Tsu	Tsu	Tsu	Tsu	Tsu	Tsu	NA	Tsu	NA	Tsu	Tsu	Het	Tsu	Tsu	NA	Tsu	Het	NA	NA	NA	NA	Tsu	Tsu	NA	Tsu	NA	Tsu	Tsu	Tsu	Tsu	Tsu	Tsu	NA	NA	Het	Tsu	Het
Chr4	1266894	1266929	F	1266895	NA	NA	NA	NA	NA	NA	NA	NA	NA	NA	NA	NA	NA	NA	NA	NA	NA	NA	NA	NA	NA	NA	NA	NA	NA	NA	NA	NA	NA	NA	NA	NA	NA	NA	NA	NA	NA	NA	NA	NA	NA	NA	NA	NA	NA
Chr4	1266876	1266911	F	1266895	Tsu	Tsu	Tsu	Tsu	NA	Tsu	Tsu	NA	NA	NA	Tsu	NA	Tsu	Tsu	NA	Tsu	Tsu	Tsu	Tsu	Het	Tsu	Tsu	Tsu	Tsu	Het	Tsu	NA	Tsu	NA	Tsu	Tsu	Tsu	NA	NA	NA	Tsu	NA	Tsu	Tsu	Tsu	NA	NA	NA	NA	Het
Chr4	2255991	2256026	F	2256015	Tsu	NA	Tsu	Tsu	NA	Tsu	Tsu	NA	NA	NA	Tsu	Tsu	NA	Tsu	Tsu	Tsu	Tsu	Tsu	Tsu	Het	Tsu	Tsu	Tsu	Tsu	Het	Tsu	Kas	NA	Tsu	Tsu	NA	Tsu	Tsu	NA	NA	Tsu	Tsu	Tsu	NA	Tsu	NA	NA	Het	NA	Het
Chr4	2287551	2287586	F	2287561	Tsu	NA	Tsu	Tsu	Tsu	Tsu	Tsu	NA	NA	NA	NA	Tsu	Tsu	Tsu	NA	NA	NA	NA	Tsu	NA	Tsu	NA	Tsu	Tsu	Het	Tsu	Kas	NA	NA	Tsu	Tsu	Tsu	NA	NA	Tsu	Tsu	NA	NA	Tsu	Tsu	Tsu	NA	NA	Tsu	Het
Chr4	2381654	2381689	F	2381657	NA	NA	NA	NA	NA	Tsu	NA	Tsu	Tsu	NA	Tsu	NA	Tsu	NA	Tsu	Tsu	Tsu	NA	NA	NA	Tsu	Tsu	Tsu	NA	NA	NA	Het	Tsu	Tsu	Tsu	Tsu	NA	Tsu	Tsu	Tsu	Tsu	NA	NA	Tsu	NA	NA	NA	NA	NA	Het
Chr4	2416456	2416491	F	2416460	Tsu	NA	NA	NA	NA	NA	NA	NA	NA	NA	Tsu	Tsu	Tsu	Tsu	Tsu	Tsu	Tsu	Tsu	Tsu	Het	Tsu	Tsu	Tsu	Tsu	Het	Tsu	Kas	Tsu	Tsu	Tsu	Tsu	Tsu	Tsu	Tsu	NA	Tsu	Tsu	Tsu	NA	Tsu	NA	NA	NA	NA	Het
Chr4	2432727	2432762	F	2432745	NA	NA	NA	NA	Tsu	Tsu	NA	NA	NA	NA	NA	NA	NA	Tsu	NA	Tsu	NA	NA	NA	Het	NA	NA	NA	NA	NA	NA	NA	NA	NA	NA	NA	NA	Tsu	Tsu	NA	NA	NA	Tsu	NA	Tsu	NA	NA	NA	NA	NA
Chr4	2432727	2432762	F	2432757	NA	NA	NA	NA	Tsu	Tsu	NA	NA	NA	NA	NA	NA	NA	Tsu	NA	Tsu	NA	NA	NA	NA	NA	NA	NA	NA	NA	NA	NA	NA	NA	NA	NA	NA	Tsu	Tsu	NA	NA	NA	Tsu	NA	NA	NA	NA	NA	NA	NA
Chr4	2460619	2460654	F	2460630	Tsu	Tsu	Tsu	Tsu	Tsu	Tsu	Tsu	Tsu	NA	Tsu	NA	Tsu	NA	NA	Tsu	Tsu	Tsu	NA	Tsu	Het	Tsu	Tsu	Tsu	Tsu	Het	Tsu	Kas	Tsu	Tsu	Tsu	Tsu	Tsu	NA	NA	Tsu	Tsu	Tsu	Tsu	Tsu	Tsu	Tsu	NA	NA	Tsu	Het
Chr4	2579294	2579329	F	2579311	NA	NA	NA	NA	NA	NA	NA	NA	NA	NA	NA	NA	NA	NA	NA	NA	NA	NA	NA	NA	NA	NA	NA	NA	NA	NA	NA	NA	NA	NA	NA	NA	NA	NA	NA	NA	NA	NA	NA	NA	NA	NA	NA	NA	NA
Chr4	2867562	2867597	F	2867582	Tsu	Tsu	Tsu	Tsu	Tsu	Tsu	Tsu	NA	NA	NA	Tsu	Tsu	Tsu	Tsu	Tsu	Tsu	Tsu	Tsu	Tsu	NA	Tsu	Tsu	Tsu	Tsu	Tsu	Tsu	Tsu	Tsu	Tsu	Tsu	Tsu	Tsu	Tsu	Tsu	Tsu	Tsu	Tsu	Tsu	Tsu	Tsu	Het	NA	Het	NA	Het
Chr4	2867587	2867622	F	2867607	NA	Tsu	Tsu	Tsu	Tsu	Tsu	Tsu	Tsu	NA	NA	Tsu	Tsu	NA	NA	Tsu	Tsu	Tsu	Tsu	Tsu	Tsu	Tsu	Tsu	Tsu	Tsu	Tsu	Tsu	Tsu	Tsu	Tsu	Tsu	Tsu	Tsu	Tsu	Tsu	Tsu	Tsu	Tsu	Tsu	Tsu	Tsu	NA	NA	Het	NA	Het
Chr4	2869831	2869866	F	2869859	Tsu	Tsu	NA	Tsu	NA	Tsu	Tsu	NA	NA	NA	Tsu	NA	NA	Tsu	Tsu	NA	Tsu	Tsu	Tsu	Tsu	NA	Tsu	NA	NA	Tsu	NA	Tsu	Tsu	Tsu	Tsu	Tsu	Tsu	Tsu	NA	Tsu	Tsu	Tsu	Tsu	NA	Tsu	Het	NA	NA	NA	Het
Chr4	2870630	2870665	F	2870662	Tsu	NA	NA	NA	Tsu	NA	NA	NA	NA	NA	NA	Tsu	NA	NA	Tsu	Tsu	NA	NA	Tsu	NA	NA	NA	NA	NA	Tsu	NA	NA	Tsu	NA	NA	NA	NA	Tsu	NA	NA	Tsu	NA	NA	Tsu	NA	Het	NA	Het	NA	NA
Chr4	2874141	2874176	F	2874146	NA	NA	NA	NA	Tsu	NA	NA	NA	NA	NA	NA	NA	NA	NA	NA	NA	NA	NA	NA	NA	NA	NA	NA	NA	NA	NA	Tsu	NA	NA	NA	NA	NA	NA	NA	NA	NA	NA	NA	NA	NA	NA	NA	NA	Het	NA
Chr4	2982103	2982138	F	2982109	NA	Tsu	Tsu	NA	NA	Tsu	Tsu	NA	NA	NA	Tsu	Tsu	Tsu	Tsu	Tsu	Tsu	Tsu	Tsu	Tsu	Tsu	Tsu	Tsu	Tsu	Tsu	Tsu	NA	Tsu	Tsu	Tsu	Tsu	Tsu	Tsu	Tsu	Tsu	NA	Tsu	Tsu	NA	NA	Tsu	NA	NA	Het	NA	Het
Chr4	2982103	2982138	F	2982113	NA	Tsu	Tsu	Tsu	Tsu	Tsu	Tsu	NA	NA	NA	Tsu	Tsu	Tsu	Tsu	Tsu	Tsu	Tsu	Tsu	Tsu	Tsu	Tsu	Tsu	Tsu	Tsu	Tsu	NA	Tsu	Tsu	Tsu	Tsu	Tsu	Tsu	Tsu	Tsu	NA	Tsu	Tsu	Tsu	NA	Tsu	NA	NA	Het	NA	Het
Chr4	3316542	3316577	F	3316575	Tsu	Tsu	NA	NA	NA	NA	Tsu	NA	NA	NA	Tsu	Tsu	Tsu	Tsu	Tsu	Tsu	Tsu	Tsu	Tsu	Tsu	Tsu	Tsu	Tsu	Tsu	Tsu	Tsu	Tsu	Tsu	Tsu	Tsu	Tsu	Tsu	NA	NA	NA	Tsu	Tsu	Tsu	Tsu	Tsu	NA	NA	Het	NA	Het
Chr4	3453371	3453406	F	3453400	Tsu	Tsu	Tsu	Tsu	Tsu	Tsu	Tsu	Tsu	Tsu	Tsu	Tsu	Tsu	Tsu	Tsu	Tsu	Tsu	Tsu	Tsu	Tsu	Tsu	Tsu	Tsu	NA	Tsu	Tsu	Tsu	Tsu	Tsu	Tsu	Tsu	Tsu	Tsu	Tsu	Tsu	NA	Tsu	Tsu	Tsu	Tsu	Tsu	Het	NA	Het	Het	Het
Chr4	3621592	3621627	F	3621596	Tsu	Tsu	NA	Tsu	Tsu	Tsu	NA	Tsu	Tsu	NA	Tsu	Tsu	Tsu	Tsu	NA	Tsu	Tsu	Tsu	NA	Tsu	Tsu	Tsu	Tsu	Tsu	Tsu	Tsu	Tsu	Tsu	Tsu	Tsu	Tsu	Tsu	NA	Tsu	Tsu	NA	Tsu	Tsu	Tsu	Tsu	NA	NA	Het	Het	Het
Chr4	3707490	3707525	F	3707521	Tsu	NA	NA	Tsu	NA	Tsu	Tsu	NA	NA	NA	NA	NA	NA	NA	NA	NA	NA	NA	Tsu	NA	NA	NA	Tsu	NA	NA	Tsu	NA	NA	NA	NA	NA	Tsu	NA	NA	NA	Tsu	Tsu	NA	Tsu	NA	Het	NA	Het	NA	NA
Chr4	3708644	3708679	F	3708662	Tsu	Tsu	Tsu	Tsu	Tsu	Tsu	Tsu	Tsu	NA	Tsu	Tsu	Tsu	Tsu	Tsu	NA	Tsu	Tsu	Tsu	Tsu	Tsu	Tsu	Tsu	Tsu	Tsu	Tsu	Tsu	NA	Tsu	Tsu	NA	Tsu	Tsu	Tsu	Tsu	Tsu	Tsu	Tsu	Tsu	Tsu	Tsu	NA	NA	Het	Het	Het
Chr4	3803351	3803386	F	3803359	NA	NA	NA	NA	NA	NA	NA	NA	NA	NA	NA	NA	NA	NA	NA	NA	NA	NA	NA	Tsu	NA	NA	NA	NA	NA	NA	NA	NA	NA	NA	NA	NA	NA	NA	NA	NA	NA	NA	NA	NA	NA	NA	Het	NA	NA
Chr4	3815471	3815506	F	3815503	Tsu	NA	Tsu	Tsu	Tsu	Tsu	Tsu	NA	NA	NA	Tsu	NA	Tsu	NA	Tsu	Tsu	Tsu	Tsu	Tsu	NA	Tsu	Tsu	NA	Tsu	Tsu	Tsu	NA	Tsu	NA	Tsu	Tsu	Tsu	Tsu	NA	NA	Tsu	Tsu	NA	NA	Tsu	NA	NA	NA	NA	NA
Chr4	3826040	3826075	F	3826055	Tsu	Tsu	NA	Tsu	NA	Tsu	Tsu	NA	NA	NA	Tsu	Tsu	Tsu	Tsu	Tsu	Tsu	Tsu	Tsu	Tsu	Tsu	Tsu	Tsu	NA	Tsu	Tsu	Tsu	Tsu	Tsu	Tsu	Tsu	Tsu	Tsu	Tsu	Tsu	Tsu	Tsu	Tsu	Tsu	Tsu	Tsu	Het	NA	Het	Het	Het
Chr4	4119280	4119315	F	4119287	NA	NA	NA	NA	NA	NA	NA	NA	NA	NA	NA	NA	NA	NA	NA	NA	NA	NA	NA	NA	NA	NA	NA	NA	NA	NA	NA	NA	NA	NA	NA	NA	NA	NA	NA	NA	NA	NA	NA	NA	NA	NA	NA	NA	NA
Chr4	4119280	4119315	F	4119299	NA	NA	NA	NA	NA	NA	NA	NA	NA	NA	NA	NA	NA	NA	NA	NA	NA	NA	NA	NA	NA	NA	NA	NA	NA	NA	NA	NA	NA	NA	NA	NA	NA	NA	NA	NA	NA	NA	NA	NA	NA	NA	NA	NA	NA
Chr4	4262446	4262481	F	4262464	NA	NA	NA	NA	NA	NA	NA	NA	NA	NA	NA	NA	NA	NA	NA	NA	NA	NA	NA	NA	NA	NA	NA	NA	NA	NA	NA	NA	NA	NA	NA	NA	NA	NA	NA	NA	NA	NA	NA	NA	NA	NA	NA	NA	NA
Chr4	4731320	4731355	F	4731346	Tsu	Tsu	Tsu	Tsu	Tsu	Tsu	Tsu	Tsu	Tsu	Tsu	Tsu	NA	Tsu	Tsu	Tsu	Tsu	Tsu	Tsu	Tsu	Tsu	Tsu	Tsu	Tsu	Tsu	Tsu	Tsu	Tsu	Tsu	Tsu	Tsu	Tsu	Tsu	Tsu	Tsu	Tsu	Tsu	Tsu	Tsu	Tsu	Tsu	NA	NA	Het	NA	Het
Chr4	4794753	4794788	F	4794756	NA	NA	NA	NA	NA	NA	NA	NA	NA	NA	NA	NA	NA	NA	NA	NA	NA	NA	NA	NA	NA	NA	NA	NA	NA	NA	NA	NA	NA	NA	NA	NA	NA	NA	NA	NA	NA	NA	NA	NA	NA	NA	NA	NA	NA
Chr4	4946462	4946497	F	4946494	Tsu	Tsu	NA	NA	Tsu	NA	NA	Tsu	NA	Tsu	NA	NA	NA	NA	Tsu	Tsu	Tsu	NA	Tsu	NA	NA	NA	NA	Tsu	NA	NA	Tsu	NA	NA	NA	Tsu	NA	NA	NA	NA	NA	Tsu	Tsu	NA	NA	Het	NA	Het	NA	NA
Chr4	5120148	5120183	F	5120173	Tsu	NA	Tsu	Tsu	Tsu	Tsu	Tsu	Tsu	Tsu	Tsu	Tsu	Tsu	Tsu	NA	Tsu	Tsu	Tsu	Tsu	Tsu	NA	Tsu	Tsu	Tsu	Tsu	Tsu	Tsu	Tsu	Tsu	Tsu	Tsu	Tsu	Tsu	NA	NA	Tsu	Tsu	NA	Tsu	NA	NA	NA	Het	Het	Het	Het
Chr4	5541424	5541459	F	5541448	Tsu	Tsu	NA	Tsu	Tsu	Tsu	Tsu	NA	NA	NA	Tsu	NA	NA	Tsu	Tsu	Tsu	NA	Tsu	NA	Tsu	Tsu	Tsu	Tsu	Tsu	Tsu	Tsu	Tsu	NA	Tsu	Tsu	Tsu	Tsu	Tsu	Tsu	Tsu	NA	NA	Tsu	Tsu	Tsu	Het	Het	Het	NA	Het
Chr4	5546722	5546757	F	5546746	Tsu	Tsu	Tsu	Tsu	Tsu	Tsu	Tsu	Tsu	Tsu	Tsu	NA	Tsu	Tsu	Tsu	Tsu	Tsu	Tsu	Tsu	NA	Tsu	NA	Tsu	Tsu	Tsu	Tsu	NA	Tsu	Tsu	Tsu	Tsu	Tsu	Tsu	Tsu	Tsu	Tsu	Tsu	Tsu	Tsu	Tsu	Tsu	NA	NA	Het	NA	Het
Chr4	5556166	5556201	F	5556196	NA	NA	NA	NA	Tsu	NA	NA	NA	NA	NA	NA	Tsu	Tsu	NA	NA	NA	NA	NA	Tsu	NA	Tsu	Tsu	NA	NA	NA	Tsu	Tsu	Tsu	Tsu	NA	NA	NA	NA	NA	Tsu	NA	NA	NA	NA	Tsu	NA	NA	NA	NA	Het
Chr4	5625773	5625808	F	5625805	Tsu	NA	NA	NA	Tsu	NA	NA	Tsu	Tsu	Tsu	NA	NA	Tsu	NA	NA	NA	NA	NA	NA	NA	NA	NA	NA	NA	NA	NA	NA	NA	NA	NA	NA	NA	NA	NA	NA	NA	NA	NA	NA	NA	NA	NA	NA	NA	NA
Chr4	5662117	5662152	F	5662118	Tsu	NA	NA	NA	NA	NA	NA	Tsu	Tsu	NA	NA	NA	NA	NA	NA	NA	Tsu	Tsu	NA	NA	NA	NA	NA	NA	NA	NA	NA	NA	NA	NA	NA	NA	NA	NA	NA	NA	NA	NA	NA	NA	NA	NA	NA	NA	NA
Chr4	5681561	5681596	F	5681589	NA	NA	NA	NA	NA	NA	NA	NA	NA	NA	NA	NA	NA	NA	NA	NA	NA	NA	NA	NA	NA	NA	NA	NA	NA	NA	NA	NA	NA	NA	NA	NA	NA	NA	NA	NA	NA	NA	NA	NA	NA	NA	NA	NA	NA
Chr4	6047756	6047791	F	6047787	Tsu	NA	Tsu	Tsu	Tsu	Tsu	Tsu	Tsu	NA	NA	NA	Tsu	Tsu	Tsu	Tsu	Tsu	Tsu	Tsu	Tsu	NA	Tsu	Tsu	Tsu	Tsu	Tsu	Tsu	Tsu	Tsu	Tsu	Tsu	Tsu	Tsu	NA	NA	Tsu	Tsu	Tsu	Tsu	Tsu	Tsu	NA	NA	Het	Het	Het
Chr4	6130168	6130203	F	6130192	Tsu	Tsu	Tsu	Tsu	Tsu	Tsu	NA	Tsu	Tsu	NA	Tsu	Tsu	Tsu	Tsu	Tsu	Tsu	Tsu	Tsu	Tsu	Tsu	Tsu	Tsu	Tsu	Tsu	NA	Tsu	Tsu	Tsu	Tsu	Tsu	Tsu	Tsu	Tsu	Tsu	Tsu	Tsu	Tsu	Tsu	Tsu	Tsu	NA	NA	NA	NA	Het
Chr4	6155529	6155564	F	6155540	Tsu	Tsu	Tsu	Tsu	NA	Tsu	Tsu	NA	NA	NA	Tsu	Tsu	Tsu	Tsu	Tsu	Tsu	Tsu	Tsu	Tsu	Tsu	NA	Tsu	NA	Tsu	Tsu	Tsu	Tsu	NA	Tsu	Tsu	Tsu	Tsu	Tsu	Tsu	Tsu	Tsu	Tsu	Tsu	Tsu	Tsu	NA	Tsu	NA	Tsu	Het
Chr4	6486415	6486450	F	6486426	Tsu	Tsu	NA	NA	NA	NA	Tsu	NA	NA	NA	Tsu	Tsu	Tsu	Tsu	Tsu	Tsu	Tsu	Tsu	Tsu	Tsu	Tsu	Tsu	Tsu	Tsu	Tsu	Tsu	Tsu	Tsu	Tsu	Tsu	Tsu	Tsu	Tsu	NA	Tsu	Tsu	Tsu	Tsu	Tsu	Tsu	Het	NA	NA	NA	Het
Chr4	6517136	6517171	F	6517141	Tsu	Tsu	Tsu	NA	NA	NA	Tsu	NA	NA	NA	NA	Tsu	Tsu	NA	Tsu	Tsu	Tsu	Tsu	NA	NA	Tsu	Tsu	Tsu	Tsu	Tsu	Tsu	Tsu	Tsu	Tsu	Tsu	Tsu	NA	NA	NA	NA	Tsu	NA	NA	Tsu	Tsu	NA	NA	NA	Tsu	NA
Chr4	6574614	6574649	F	6574618	Tsu	Tsu	Tsu	Tsu	Tsu	Tsu	Tsu	Tsu	NA	Tsu	Tsu	Tsu	Tsu	Tsu	Tsu	Tsu	Tsu	NA	Tsu	Tsu	Tsu	Tsu	Tsu	Tsu	Tsu	Tsu	Tsu	NA	Tsu	Tsu	Tsu	Tsu	Tsu	NA	Tsu	Tsu	Tsu	Tsu	Tsu	Tsu	NA	Tsu	NA	Tsu	NA
Chr4	6574614	6574649	F	6574640	NA	Tsu	Tsu	Tsu	Tsu	Tsu	Tsu	Tsu	NA	Tsu	Tsu	Tsu	Tsu	Tsu	Tsu	Tsu	Tsu	Tsu	Tsu	Tsu	Tsu	Tsu	Tsu	Tsu	Tsu	Tsu	Tsu	NA	Tsu	Tsu	Tsu	Tsu	Tsu	Tsu	Tsu	Tsu	Tsu	Tsu	Tsu	Tsu	NA	Tsu	NA	Tsu	Het
Chr4	6724196	6724231	F	6724229	NA	NA	NA	NA	NA	NA	NA	NA	NA	NA	NA	Tsu	NA	NA	NA	NA	NA	NA	NA	NA	NA	NA	NA	NA	NA	NA	NA	NA	NA	NA	NA	NA	NA	NA	NA	NA	NA	NA	NA	NA	NA	NA	NA	NA	NA
Chr4	6792420	6792455	F	6792451	NA	NA	NA	NA	NA	NA	NA	NA	NA	NA	NA	NA	NA	NA	NA	NA	NA	NA	NA	NA	Tsu	NA	NA	NA	NA	NA	NA	NA	NA	NA	NA	NA	NA	NA	NA	NA	NA	NA	NA	NA	NA	NA	NA	NA	NA
Chr4	6815962	6815997	F	6815970	Tsu	Tsu	NA	Tsu	NA	NA	Tsu	NA	NA	NA	Tsu	Tsu	Tsu	NA	Tsu	Tsu	Tsu	Tsu	NA	Tsu	Tsu	Tsu	Tsu	Tsu	Tsu	Tsu	Tsu	NA	Tsu	Tsu	Tsu	Tsu	NA	NA	Tsu	Tsu	Tsu	NA	Tsu	Tsu	NA	NA	NA	NA	Het
Chr4	6886716	6886751	F	6886724	Tsu	NA	NA	Tsu	NA	NA	Tsu	NA	NA	NA	NA	Tsu	Tsu	NA	Tsu	Tsu	Tsu	Tsu	Tsu	NA	Tsu	Tsu	Tsu	Tsu	Tsu	Tsu	Tsu	Tsu	Tsu	NA	Tsu	NA	Tsu	Tsu	Tsu	Tsu	Tsu	NA	NA	Tsu	NA	NA	Tsu	NA	Het
Chr4	6964525	6964560	F	6964550	Tsu	Tsu	Tsu	Tsu	NA	NA	Tsu	NA	NA	NA	Tsu	Tsu	Tsu	Tsu	Tsu	Tsu	Tsu	Tsu	Tsu	Tsu	Tsu	NA	Tsu	Tsu	Tsu	NA	NA	Tsu	Tsu	NA	Tsu	Tsu	Tsu	NA	Tsu	Tsu	Tsu	Tsu	Tsu	Tsu	NA	NA	NA	NA	Het
Chr4	6971462	6971497	F	6971491	Tsu	Tsu	Tsu	Tsu	Tsu	Tsu	Tsu	Tsu	Tsu	NA	Tsu	Tsu	Tsu	NA	Tsu	Tsu	Tsu	Tsu	NA	Tsu	NA	Tsu	Tsu	Tsu	Tsu	Tsu	Tsu	Tsu	Tsu	Tsu	NA	NA	Tsu	NA	Tsu	Tsu	Tsu	Tsu	Tsu	Tsu	Het	NA	NA	NA	Het
Chr4	6983494	6983529	F	6983502	Tsu	NA	NA	NA	NA	NA	NA	NA	NA	NA	NA	Tsu	Tsu	Tsu	NA	Tsu	Tsu	NA	Tsu	NA	NA	Tsu	Tsu	NA	NA	Tsu	Tsu	NA	NA	Tsu	Tsu	Tsu	NA	NA	NA	NA	Tsu	NA	Tsu	Tsu	Het	NA	Tsu	NA	NA
Chr4	7259330	7259365	F	7259339	Tsu	Tsu	NA	Tsu	NA	NA	NA	NA	NA	NA	Tsu	Tsu	Tsu	Tsu	NA	Tsu	Tsu	Tsu	Tsu	Tsu	Tsu	Tsu	Tsu	Tsu	Tsu	Tsu	Tsu	Tsu	Tsu	Tsu	NA	Tsu	NA	Tsu	Het	Tsu	Tsu	Tsu	Tsu	Tsu	NA	NA	NA	NA	Het
Chr4	7284216	7284251	F	7284233	NA	NA	NA	NA	NA	NA	NA	NA	NA	NA	NA	NA	NA	Tsu	NA	NA	NA	NA	NA	Tsu	NA	NA	NA	NA	NA	NA	NA	NA	NA	NA	NA	NA	NA	Tsu	NA	NA	NA	NA	NA	NA	NA	NA	Tsu	NA	NA
Chr4	7284216	7284251	F	7284247	NA	NA	NA	NA	NA	NA	NA	NA	NA	NA	NA	NA	NA	NA	NA	NA	NA	NA	NA	Tsu	NA	NA	NA	NA	NA	NA	NA	NA	NA	NA	NA	NA	NA	NA	NA	NA	NA	NA	NA	NA	NA	NA	Tsu	NA	NA
Chr4	7315878	7315913	F	7315886	Tsu	Tsu	NA	Tsu	NA	Tsu	Tsu	NA	Tsu	Tsu	NA	Tsu	Tsu	NA	Tsu	Tsu	NA	NA	NA	NA	Tsu	Tsu	NA	NA	NA	NA	NA	NA	NA	Tsu	Tsu	NA	NA	NA	Het	NA	NA	NA	NA	NA	NA	NA	NA	NA	Het
Chr4	7330091	7330126	F	7330107	Tsu	Tsu	NA	Tsu	NA	Tsu	Tsu	NA	NA	NA	Tsu	Tsu	Tsu	Tsu	Tsu	Tsu	Tsu	Tsu	Tsu	Tsu	Tsu	Tsu	Tsu	Tsu	Tsu	Tsu	Tsu	Tsu	Tsu	Tsu	Tsu	Tsu	NA	Tsu	Het	Tsu	Tsu	Tsu	Tsu	Tsu	NA	NA	NA	NA	NA
Chr4	7330091	7330126	F	7330110	Tsu	Tsu	NA	Tsu	NA	NA	Tsu	NA	NA	NA	Tsu	Tsu	Tsu	Tsu	Tsu	Tsu	Tsu	Tsu	Tsu	Tsu	Tsu	Tsu	Tsu	Tsu	Tsu	Tsu	Tsu	Tsu	Tsu	Tsu	NA	Tsu	NA	Tsu	Het	Tsu	Tsu	Tsu	Tsu	Tsu	NA	NA	NA	Tsu	NA
Chr4	7401761	7401796	F	7401779	Tsu	Tsu	Tsu	Tsu	Tsu	Tsu	Tsu	NA	Tsu	NA	Tsu	Tsu	Tsu	Tsu	Tsu	Tsu	Tsu	Tsu	Tsu	Tsu	Tsu	Tsu	Tsu	Tsu	Tsu	Tsu	Tsu	Tsu	Tsu	NA	Tsu	Tsu	Tsu	Tsu	NA	Tsu	Tsu	Tsu	Tsu	Tsu	NA	NA	NA	Tsu	Het
Chr4	7450814	7450849	F	7450832	Tsu	Tsu	NA	Tsu	NA	NA	Tsu	NA	NA	NA	Tsu	Tsu	Tsu	Tsu	Tsu	Tsu	Tsu	Tsu	Tsu	Tsu	Tsu	Tsu	Tsu	Tsu	Tsu	Tsu	Tsu	Tsu	Tsu	Tsu	Tsu	Tsu	Tsu	Tsu	NA	Tsu	Tsu	Tsu	Tsu	Tsu	NA	NA	Tsu	NA	Het
Chr4	7651308	7651343	F	7651310	Tsu	NA	NA	NA	Tsu	NA	NA	Tsu	Tsu	NA	NA	NA	NA	NA	Tsu	Tsu	NA	NA	NA	NA	NA	Tsu	NA	Tsu	NA	Tsu	NA	NA	NA	Tsu	NA	NA	NA	NA	NA	NA	NA	NA	Tsu	Tsu	NA	NA	NA	NA	NA
Chr4	7942162	7942197	F	7942166	NA	NA	NA	NA	NA	NA	NA	NA	NA	NA	NA	NA	NA	Tsu	NA	NA	NA	NA	NA	NA	NA	NA	NA	Tsu	NA	NA	Tsu	Tsu	Tsu	NA	NA	NA	Het	Tsu	Het	NA	Tsu	Tsu	Tsu	NA	Het	NA	NA	NA	NA
Chr4	8096567	8096602	F	8096591	Tsu	NA	NA	NA	NA	NA	NA	NA	NA	NA	NA	NA	NA	Tsu	NA	Tsu	NA	NA	Tsu	Tsu	NA	NA	NA	Tsu	NA	NA	Tsu	NA	NA	NA	NA	NA	Het	NA	NA	NA	Tsu	Tsu	NA	NA	NA	NA	NA	NA	NA
Chr4	8280648	8280683	F	8280659	Tsu	Tsu	Tsu	NA	Tsu	Tsu	Tsu	Tsu	Tsu	Tsu	NA	Tsu	Tsu	Tsu	Tsu	Tsu	Tsu	Tsu	Tsu	Tsu	Tsu	Tsu	Tsu	Tsu	Tsu	Tsu	Tsu	Tsu	Tsu	Tsu	Tsu	Tsu	NA	NA	Het	Tsu	Tsu	Tsu	Tsu	Tsu	NA	NA	Het	Het	NA
Chr4	8374600	8374635	F	8374602	NA	NA	NA	NA	NA	NA	NA	NA	NA	NA	NA	NA	NA	NA	NA	NA	NA	NA	NA	NA	NA	NA	NA	NA	NA	NA	NA	NA	NA	NA	NA	NA	NA	NA	NA	NA	NA	NA	NA	NA	NA	NA	NA	NA	NA
Chr4	8499293	8499328	F	8499319	NA	NA	NA	NA	NA	NA	NA	NA	NA	NA	Tsu	NA	NA	Tsu	NA	NA	Tsu	NA	Tsu	NA	Tsu	Tsu	NA	Tsu	Tsu	NA	Tsu	Tsu	NA	NA	NA	NA	NA	NA	NA	NA	NA	NA	Tsu	NA	Het	NA	Het	NA	NA
Chr4	8530084	8530119	F	8530116	Tsu	Tsu	Tsu	Tsu	Tsu	Tsu	Tsu	Tsu	Tsu	Tsu	NA	Tsu	Tsu	Tsu	Tsu	Tsu	Tsu	Tsu	Tsu	Tsu	NA	NA	Tsu	Tsu	Tsu	Tsu	Tsu	Tsu	NA	Tsu	Tsu	NA	NA	Tsu	NA	Tsu	NA	NA	Tsu	Tsu	NA	NA	NA	NA	NA
Chr4	8530084	8530119	F	8530118	Tsu	NA	Tsu	Tsu	Tsu	NA	Tsu	Tsu	NA	NA	NA	Tsu	Tsu	NA	Tsu	Tsu	Tsu	NA	NA	NA	NA	NA	Tsu	NA	NA	Tsu	Tsu	Tsu	NA	NA	NA	NA	NA	NA	NA	NA	NA	NA	Tsu	NA	NA	NA	NA	NA	NA
Chr4	9101410	9101445	F	9101421	Tsu	Tsu	NA	NA	NA	NA	Tsu	NA	NA	NA	Tsu	Tsu	Tsu	Tsu	Tsu	Tsu	NA	NA	Tsu	NA	Tsu	Tsu	Tsu	NA	Tsu	Tsu	Tsu	Tsu	NA	NA	Tsu	Tsu	NA	Tsu	NA	Tsu	NA	Tsu	Tsu	Tsu	NA	NA	Het	Het	NA
Chr4	9103508	9103543	F	9103523	Tsu	NA	NA	Tsu	NA	Tsu	Tsu	NA	NA	NA	Tsu	Tsu	Tsu	Tsu	Tsu	Tsu	NA	Het	NA	Tsu	Tsu	NA	Tsu	Tsu	Tsu	Tsu	Tsu	Tsu	Tsu	Tsu	Tsu	Tsu	Het	NA	Het	Tsu	NA	Tsu	NA	Tsu	NA	NA	Het	NA	Het
Chr4	9127114	9127149	F	9127144	Tsu	Tsu	Tsu	Tsu	Tsu	NA	Tsu	NA	NA	NA	Tsu	Tsu	Tsu	Tsu	Tsu	Tsu	Het	Het	Tsu	NA	Tsu	Tsu	NA	NA	Tsu	Tsu	Tsu	Tsu	Tsu	Tsu	Tsu	Tsu	Het	NA	Het	NA	Tsu	Tsu	Tsu	Tsu	Het	NA	Het	Het	Het
Chr4	9261163	9261198	F	9261193	NA	Tsu	NA	Tsu	Tsu	NA	NA	NA	NA	Tsu	Tsu	NA	NA	NA	Tsu	NA	Het	Het	NA	NA	Tsu	NA	NA	Tsu	Tsu	NA	Tsu	Tsu	NA	NA	NA	NA	Het	NA	Het	Tsu	NA	Tsu	Tsu	NA	NA	NA	Het	NA	Het
Chr4	9334828	9334863	F	9334852	Tsu	Tsu	Tsu	NA	Tsu	Tsu	Tsu	Tsu	Tsu	Tsu	Tsu	Tsu	NA	Tsu	Tsu	Tsu	Het	Het	Tsu	Tsu	Tsu	Tsu	Tsu	Tsu	Tsu	Tsu	Tsu	Tsu	Tsu	Tsu	NA	Tsu	Het	Tsu	Het	Tsu	Tsu	NA	Tsu	Tsu	Het	NA	Het	Het	Het
Chr4	9408572	9408607	F	9408573	NA	NA	NA	NA	NA	NA	NA	NA	NA	NA	NA	NA	NA	NA	NA	NA	NA	NA	NA	NA	NA	NA	NA	NA	NA	NA	NA	NA	NA	NA	NA	NA	NA	NA	NA	NA	NA	NA	NA	NA	NA	NA	NA	NA	NA
Chr4	9421094	9421129	F	9421096	NA	NA	NA	NA	NA	NA	NA	NA	NA	NA	NA	NA	NA	NA	NA	NA	NA	NA	NA	NA	NA	NA	NA	NA	NA	NA	NA	NA	NA	NA	NA	NA	NA	NA	NA	NA	NA	NA	NA	NA	NA	NA	NA	NA	NA
Chr4	9421094	9421129	F	9421098	NA	NA	NA	NA	NA	NA	NA	NA	NA	NA	NA	NA	NA	NA	NA	NA	NA	NA	NA	NA	NA	NA	NA	NA	NA	NA	NA	NA	NA	NA	NA	NA	NA	NA	NA	NA	NA	NA	NA	NA	NA	NA	NA	NA	NA
Chr4	9421094	9421129	F	9421124	NA	NA	NA	NA	NA	NA	NA	NA	NA	NA	NA	NA	NA	NA	NA	NA	NA	NA	NA	Tsu	NA	NA	NA	NA	NA	NA	NA	NA	NA	NA	NA	Tsu	NA	Tsu	NA	Tsu	Tsu	NA	NA	NA	NA	NA	NA	NA	NA
Chr4	9645291	9645326	F	9645293	Tsu	NA	Tsu	Tsu	Tsu	Tsu	Tsu	Tsu	Tsu	Tsu	NA	Tsu	Tsu	Tsu	Tsu	Tsu	NA	Tsu	Tsu	NA	Tsu	Tsu	Tsu	Tsu	Tsu	Tsu	Tsu	Tsu	Tsu	Tsu	Het	Tsu	NA	Tsu	NA	Tsu	NA	Tsu	Tsu	Tsu	Het	NA	NA	NA	Het
Chr4	9681093	9681128	F	9681098	Tsu	Tsu	NA	NA	NA	NA	Tsu	NA	NA	NA	Tsu	Tsu	Tsu	Tsu	Tsu	Tsu	Het	Tsu	Tsu	Tsu	Tsu	Tsu	NA	NA	NA	Tsu	Tsu	Tsu	Tsu	NA	Het	Tsu	Het	NA	Het	Tsu	Tsu	NA	Tsu	Tsu	Het	NA	Kas	Het	Het
Chr4	9681093	9681128	F	9681118	Tsu	Tsu	NA	NA	NA	NA	Tsu	NA	NA	NA	Tsu	Tsu	Tsu	Tsu	Tsu	Tsu	Het	Tsu	Tsu	Tsu	Tsu	Tsu	Tsu	NA	NA	Tsu	Tsu	NA	Tsu	Tsu	Het	Tsu	Het	NA	Het	Tsu	Tsu	NA	Tsu	Tsu	Het	NA	Kas	Het	Het
Chr4	9853192	9853227	F	9853199	NA	NA	NA	NA	NA	NA	NA	NA	NA	NA	NA	NA	NA	Tsu	NA	NA	Het	NA	NA	Tsu	NA	NA	NA	NA	NA	NA	NA	Tsu	NA	NA	NA	Kas	Het	NA	NA	NA	Tsu	Tsu	NA	NA	Het	NA	NA	NA	Kas
Chr4	9889117	9889152	F	9889142	Tsu	Tsu	NA	Tsu	NA	NA	Tsu	NA	NA	NA	NA	NA	NA	Tsu	Tsu	Tsu	Het	Tsu	NA	Tsu	Tsu	NA	Tsu	Tsu	Tsu	Tsu	Tsu	Tsu	NA	NA	Het	NA	NA	NA	Het	NA	NA	NA	Tsu	Tsu	NA	NA	NA	Het	Het
Chr4	9889117	9889152	F	9889150	NA	NA	NA	NA	NA	NA	NA	NA	NA	NA	NA	NA	NA	NA	NA	NA	NA	NA	NA	NA	NA	NA	NA	NA	NA	NA	NA	NA	NA	NA	NA	NA	NA	NA	NA	NA	NA	NA	NA	NA	NA	NA	Kas	NA	NA
Chr4	9937919	9937954	F	9937922	Tsu	Tsu	NA	NA	NA	NA	Tsu	NA	NA	NA	Tsu	Tsu	Tsu	Tsu	Tsu	Tsu	NA	Tsu	NA	NA	NA	Tsu	Tsu	Tsu	Tsu	NA	Tsu	Tsu	Tsu	Tsu	Het	Het	Het	Tsu	NA	Tsu	Tsu	Tsu	NA	Tsu	NA	NA	Kas	NA	NA
Chr4	10074275	10074310	F	10074307	Tsu	Tsu	Tsu	NA	NA	Tsu	NA	NA	Tsu	Het	NA	NA	Tsu	NA	NA	NA	NA	NA	NA	NA	NA	NA	Tsu	NA	Tsu	Tsu	NA	NA	NA	NA	Het	Het	NA	NA	NA	NA	NA	NA	NA	Tsu	NA	NA	NA	NA	NA
Chr4	10475604	10475639	F	10475630	NA	NA	NA	NA	NA	NA	NA	NA	NA	NA	NA	NA	NA	NA	NA	NA	NA	NA	NA	NA	NA	NA	NA	NA	NA	NA	NA	NA	NA	NA	NA	NA	NA	NA	NA	NA	NA	NA	NA	NA	NA	NA	NA	NA	NA
Chr4	10594567	10594602	F	10594576	NA	NA	NA	NA	NA	NA	NA	NA	NA	NA	NA	NA	NA	NA	NA	NA	NA	NA	NA	NA	NA	NA	NA	NA	NA	NA	NA	NA	NA	NA	NA	NA	NA	NA	NA	NA	NA	NA	NA	NA	NA	NA	Kas	NA	NA
Chr4	10594567	10594602	F	10594578	NA	NA	NA	NA	NA	NA	NA	NA	NA	NA	NA	NA	NA	NA	NA	NA	NA	NA	NA	NA	NA	NA	NA	NA	NA	NA	NA	NA	NA	NA	NA	NA	NA	NA	NA	NA	NA	NA	NA	NA	NA	NA	Kas	NA	NA
Chr4	10617415	10617450	F	10617418	NA	NA	NA	NA	NA	NA	NA	NA	NA	NA	NA	NA	NA	NA	NA	NA	NA	NA	NA	NA	NA	NA	NA	NA	NA	NA	NA	Kas	NA	NA	NA	NA	NA	NA	NA	NA	NA	NA	NA	NA	NA	NA	Kas	NA	NA
Chr4	10617415	10617450	F	10617420	NA	NA	NA	NA	NA	NA	NA	NA	NA	NA	NA	NA	NA	NA	NA	NA	NA	NA	NA	NA	NA	NA	NA	NA	NA	NA	NA	Kas	NA	NA	NA	NA	NA	NA	NA	NA	NA	NA	NA	NA	NA	NA	Kas	NA	NA
Chr4	10617415	10617450	F	10617446	Tsu	Tsu	NA	Tsu	Tsu	Tsu	Tsu	NA	NA	NA	Tsu	Tsu	NA	Tsu	Tsu	Tsu	Het	Tsu	Tsu	Tsu	Tsu	Tsu	Tsu	Tsu	Tsu	Tsu	Tsu	Kas	NA	Het	Het	Het	Het	Tsu	NA	NA	Tsu	NA	Tsu	Tsu	NA	NA	NA	NA	Het
Chr4	10826659	10826694	F	10826683	NA	Tsu	NA	Tsu	NA	NA	Tsu	NA	NA	NA	Tsu	Tsu	Tsu	NA	NA	NA	Het	Tsu	NA	Tsu	Tsu	NA	Tsu	NA	Tsu	NA	NA	Kas	Het	NA	Het	NA	Het	NA	Het	Tsu	Tsu	NA	Tsu	Tsu	Het	Kas	Kas	Het	Het
Chr4	10880566	10880601	F	10880570	Tsu	Tsu	NA	NA	NA	NA	Tsu	NA	NA	NA	Tsu	NA	Tsu	Tsu	Tsu	Tsu	Het	Tsu	Tsu	Tsu	Tsu	Tsu	NA	NA	Tsu	Tsu	Tsu	NA	Het	Het	NA	NA	Het	NA	Het	NA	Tsu	Tsu	NA	Tsu	Het	NA	Kas	NA	Het
Chr4	10880566	10880601	F	10880582	Tsu	Tsu	NA	NA	NA	NA	Tsu	NA	NA	NA	Tsu	Tsu	Tsu	Tsu	Tsu	Tsu	Het	Tsu	Tsu	Tsu	Tsu	Tsu	NA	Tsu	Tsu	Tsu	Tsu	Kas	Het	Het	NA	NA	Het	NA	Het	Tsu	Tsu	Tsu	Tsu	Tsu	Het	NA	Kas	NA	Het
Chr4	10926929	10926964	F	10926939	NA	NA	NA	NA	NA	NA	NA	NA	NA	NA	NA	NA	NA	NA	NA	NA	NA	NA	NA	NA	NA	NA	NA	NA	NA	NA	Tsu	NA	NA	NA	NA	NA	Het	Tsu	NA	NA	NA	NA	NA	NA	NA	NA	NA	NA	NA
Chr4	11317797	11317832	F	11317824	Tsu	Tsu	Tsu	Tsu	NA	NA	Tsu	NA	NA	NA	Tsu	Tsu	Tsu	Tsu	Tsu	Tsu	Het	Tsu	Tsu	Het	Tsu	Tsu	Tsu	Het	Het	Tsu	Het	Kas	Het	NA	Het	Het	Het	Tsu	Het	NA	Tsu	Tsu	Tsu	Tsu	NA	NA	NA	NA	NA
Chr4	11317797	11317832	F	11317830	Tsu	Tsu	Tsu	Tsu	NA	NA	Tsu	NA	NA	NA	Tsu	Tsu	Tsu	Tsu	Tsu	Tsu	NA	Tsu	Tsu	NA	Tsu	Tsu	Tsu	NA	NA	Tsu	NA	NA	NA	NA	Het	NA	NA	Tsu	NA	NA	Tsu	Tsu	Tsu	Tsu	NA	NA	NA	NA	NA
Chr4	11332354	11332389	F	11332357	Tsu	Tsu	Tsu	NA	Tsu	Tsu	Tsu	Tsu	Tsu	Tsu	NA	Tsu	Tsu	Tsu	Tsu	Tsu	Het	NA	Tsu	Het	Tsu	NA	Tsu	Het	Het	Tsu	Het	Kas	Het	Het	Het	Het	NA	Tsu	Het	NA	Tsu	Tsu	Tsu	Tsu	NA	NA	NA	Het	Het
Chr4	11387460	11387495	F	11387490	Tsu	Tsu	Tsu	Tsu	Tsu	Tsu	NA	Tsu	Tsu	Tsu	Tsu	NA	NA	NA	Tsu	Tsu	Het	Tsu	Tsu	Het	Tsu	Tsu	Tsu	NA	Het	NA	Het	Kas	Het	Het	Het	Het	NA	NA	NA	Het	NA	NA	Tsu	Tsu	Het	NA	NA	Het	Het
Chr4	11473565	11473600	F	11473573	NA	NA	NA	NA	NA	NA	NA	NA	NA	NA	NA	NA	NA	NA	NA	NA	NA	NA	NA	NA	NA	NA	NA	NA	NA	NA	NA	NA	NA	NA	NA	NA	NA	NA	NA	NA	NA	NA	NA	NA	NA	NA	NA	NA	NA
Chr4	11515426	11515461	F	11515441	Tsu	NA	Tsu	Tsu	NA	Tsu	Tsu	NA	NA	NA	NA	Tsu	Tsu	Tsu	Tsu	Tsu	Het	NA	Tsu	Het	Tsu	Tsu	Tsu	Het	Het	Tsu	Het	Kas	NA	NA	NA	NA	Het	Tsu	NA	Het	NA	NA	NA	Tsu	NA	NA	Kas	NA	NA
Chr4	11583009	11583044	F	11583015	Tsu	Tsu	Tsu	Tsu	Tsu	Tsu	Tsu	Tsu	NA	NA	Tsu	Tsu	Tsu	Tsu	Tsu	Tsu	Het	Tsu	Tsu	Het	Tsu	Tsu	Tsu	NA	Het	Tsu	Het	NA	Het	Het	Het	Het	Het	Tsu	Het	Het	Tsu	Tsu	Tsu	Tsu	Het	NA	NA	NA	Het
Chr4	11675349	11675384	F	11675353	Tsu	NA	Tsu	Tsu	NA	Tsu	Tsu	NA	NA	NA	Tsu	NA	Tsu	Tsu	Tsu	Tsu	Het	Tsu	Tsu	NA	Tsu	Tsu	NA	Het	Het	NA	NA	Kas	Het	NA	NA	Het	Het	Tsu	NA	Het	Tsu	Tsu	NA	Tsu	NA	NA	NA	NA	Het
Chr4	12025084	12025119	F	12025095	NA	NA	NA	NA	NA	NA	NA	NA	NA	NA	NA	NA	NA	NA	NA	NA	NA	NA	NA	NA	NA	NA	NA	NA	NA	NA	NA	NA	NA	NA	NA	NA	Het	NA	NA	NA	NA	NA	NA	NA	NA	NA	Kas	NA	NA
Chr4	12049537	12049572	F	12049554	Tsu	Tsu	NA	Tsu	Tsu	Tsu	Tsu	NA	NA	Tsu	Tsu	Tsu	Tsu	Tsu	NA	NA	Het	NA	Tsu	NA	Tsu	Tsu	NA	Het	Het	Tsu	Het	Kas	Het	NA	Het	Het	Het	NA	Het	Het	NA	Tsu	Tsu	Tsu	Het	NA	NA	Het	Kas
Chr4	12049537	12049572	F	12049557	Tsu	NA	NA	Tsu	Tsu	Tsu	Tsu	NA	NA	Tsu	Tsu	Tsu	Tsu	Tsu	Kas	NA	Het	NA	NA	Kas	Tsu	Tsu	NA	Het	Het	Tsu	Het	Kas	Het	NA	Het	Het	Het	NA	Het	Het	NA	Tsu	Tsu	Tsu	Het	NA	NA	NA	Kas
Chr4	12250144	12250179	F	12250152	NA	NA	NA	NA	NA	NA	Tsu	NA	NA	NA	Tsu	NA	Tsu	Tsu	NA	NA	NA	Tsu	Tsu	NA	NA	Tsu	NA	NA	NA	NA	Het	Kas	Het	NA	Tsu	Tsu	Tsu	Tsu	NA	Het	Tsu	Tsu	NA	NA	NA	NA	NA	NA	Kas
Chr4	12282635	12282670	F	12282659	Tsu	NA	Tsu	NA	Tsu	Tsu	Tsu	NA	NA	NA	Tsu	Tsu	Tsu	Tsu	Kas	Het	Het	Tsu	Tsu	Kas	NA	Tsu	Tsu	NA	Het	NA	Het	Kas	Het	Kas	NA	NA	Tsu	NA	NA	Het	Tsu	NA	NA	Tsu	Het	NA	Kas	Het	Kas
Chr4	12391737	12391772	F	12391740	NA	Tsu	NA	NA	NA	NA	Tsu	NA	NA	NA	Tsu	Tsu	Tsu	Tsu	Kas	NA	NA	Tsu	Tsu	NA	NA	NA	Tsu	NA	NA	NA	Het	Kas	Het	NA	NA	NA	Tsu	NA	Tsu	NA	Tsu	NA	Tsu	NA	Het	NA	NA	NA	NA
Chr4	12738939	12738974	F	12738964	Tsu	Tsu	Tsu	Tsu	NA	Tsu	Tsu	NA	NA	NA	Tsu	Tsu	Tsu	Tsu	Kas	Het	NA	Tsu	Tsu	Kas	Tsu	Tsu	Tsu	Het	Het	Het	NA	Kas	Het	NA	Tsu	Tsu	Tsu	NA	Tsu	Het	Tsu	Tsu	Tsu	Tsu	Het	NA	Kas	Het	Kas
Chr4	12815428	12815463	F	12815445	Tsu	Tsu	Tsu	Tsu	Tsu	Tsu	Tsu	Tsu	Tsu	Tsu	Tsu	Tsu	Tsu	Tsu	Kas	Het	Het	Tsu	Tsu	NA	NA	Tsu	Tsu	Het	Het	NA	NA	NA	Het	NA	Tsu	Tsu	Tsu	NA	NA	Het	Tsu	Tsu	Tsu	NA	Het	NA	Kas	Het	Kas
Chr4	12868597	12868632	F	12868600	Tsu	Tsu	NA	Tsu	Tsu	NA	NA	NA	NA	NA	Tsu	Tsu	Tsu	Tsu	NA	NA	Het	Tsu	Tsu	NA	Tsu	NA	NA	NA	NA	NA	Het	NA	Het	NA	Tsu	NA	NA	NA	Tsu	NA	Tsu	NA	Tsu	Tsu	Het	NA	NA	NA	NA
Chr4	13033916	13033951	F	13033934	Tsu	Tsu	Tsu	Tsu	Tsu	NA	Tsu	NA	NA	Tsu	NA	Tsu	Tsu	Tsu	Kas	NA	Het	Het	NA	Kas	NA	Tsu	Tsu	Het	Het	Het	Het	Kas	Het	Kas	Tsu	Tsu	Tsu	Tsu	Tsu	Het	Tsu	Tsu	Tsu	Tsu	Het	NA	Het	NA	Kas
Chr4	13141045	13141080	F	13141049	NA	NA	NA	NA	NA	NA	NA	NA	NA	NA	NA	NA	NA	NA	NA	NA	NA	NA	NA	NA	NA	NA	NA	NA	NA	NA	NA	NA	NA	NA	NA	NA	NA	NA	NA	NA	NA	NA	NA	NA	NA	NA	NA	NA	NA
Chr4	13141045	13141080	F	13141072	NA	NA	NA	NA	NA	NA	NA	NA	NA	NA	NA	NA	NA	NA	NA	NA	NA	NA	NA	NA	NA	NA	NA	NA	NA	NA	NA	NA	NA	NA	NA	NA	NA	NA	NA	NA	NA	NA	NA	NA	NA	NA	NA	NA	NA
Chr4	13572172	13572207	F	13572206	NA	NA	NA	NA	NA	NA	NA	NA	NA	NA	NA	NA	NA	NA	NA	NA	NA	NA	NA	NA	NA	NA	NA	NA	NA	NA	NA	NA	NA	NA	NA	NA	NA	NA	NA	NA	NA	NA	NA	NA	NA	NA	NA	NA	NA
Chr4	13573250	13573285	F	13573260	NA	NA	NA	NA	NA	NA	NA	NA	NA	NA	NA	NA	NA	NA	NA	NA	NA	NA	NA	NA	NA	NA	NA	NA	NA	NA	NA	NA	NA	NA	NA	NA	NA	NA	NA	NA	Tsu	NA	NA	NA	NA	NA	Tsu	NA	NA
Chr4	13683806	13683841	F	13683839	Tsu	NA	NA	NA	NA	NA	Tsu	NA	NA	NA	NA	NA	NA	Tsu	NA	NA	NA	NA	Tsu	NA	Tsu	Tsu	Tsu	NA	NA	NA	NA	NA	NA	NA	Tsu	Tsu	Tsu	NA	NA	NA	NA	NA	Tsu	NA	NA	NA	NA	NA	NA
Chr4	14215195	14215230	F	14215213	NA	NA	NA	NA	NA	NA	NA	NA	NA	NA	Tsu	Tsu	NA	NA	NA	NA	NA	Tsu	NA	NA	NA	NA	NA	NA	NA	NA	NA	NA	NA	NA	NA	NA	Tsu	Tsu	NA	NA	NA	NA	NA	NA	NA	NA	NA	NA	NA
Chr4	14270714	14270749	F	14270717	Tsu	NA	Tsu	Tsu	Tsu	Tsu	Tsu	Tsu	NA	NA	NA	Tsu	Tsu	Het	NA	Het	Het	Tsu	Tsu	NA	NA	Tsu	Tsu	Kas	Het	NA	Het	NA	NA	NA	Tsu	Tsu	Tsu	Tsu	Tsu	Het	Tsu	Tsu	Tsu	Tsu	Het	NA	Tsu	Tsu	Tsu
Chr4	14461893	14461928	F	14461895	NA	Tsu	NA	NA	NA	Tsu	Tsu	NA	NA	NA	Tsu	Tsu	Tsu	NA	NA	NA	Het	Tsu	NA	Het	Tsu	Tsu	Tsu	NA	NA	NA	Het	Kas	NA	NA	Tsu	NA	Tsu	NA	Tsu	Het	Tsu	Tsu	Tsu	Tsu	Het	NA	NA	Tsu	Tsu
Chr4	14943335	14943370	F	14943341	NA	NA	NA	NA	NA	NA	NA	NA	NA	NA	NA	NA	NA	NA	NA	NA	NA	NA	NA	NA	NA	NA	NA	NA	NA	NA	NA	NA	NA	NA	NA	NA	NA	NA	NA	NA	NA	NA	NA	NA	NA	NA	Tsu	NA	NA
Chr4	14959086	14959121	F	14959097	NA	NA	NA	NA	NA	NA	NA	NA	NA	NA	NA	Tsu	NA	NA	Het	NA	Tsu	NA	Tsu	NA	Tsu	Tsu	NA	Kas	NA	NA	NA	Kas	Het	Kas	NA	NA	NA	NA	Tsu	NA	NA	NA	Tsu	Tsu	NA	NA	NA	Tsu	Tsu
Chr4	15090906	15090941	F	15090907	Tsu	Tsu	NA	NA	NA	NA	Tsu	NA	NA	NA	Tsu	Tsu	Tsu	NA	NA	NA	Tsu	Tsu	Tsu	NA	NA	Tsu	Tsu	NA	NA	NA	NA	NA	NA	NA	Tsu	Tsu	Tsu	Tsu	Tsu	NA	NA	Tsu	Tsu	NA	NA	Tsu	Tsu	NA	Tsu
Chr4	15554056	15554091	F	15554084	Tsu	NA	Tsu	Tsu	Tsu	Tsu	NA	Tsu	Tsu	Tsu	Tsu	Tsu	NA	Het	NA	Het	Tsu	Tsu	Tsu	Het	NA	NA	Tsu	Kas	NA	Het	Het	NA	Het	Kas	Tsu	Tsu	Tsu	Tsu	Tsu	Het	Tsu	Tsu	Tsu	NA	NA	NA	Tsu	Tsu	Tsu
Chr4	15718017	15718052	F	15718041	Tsu	Tsu	Tsu	NA	Tsu	Tsu	Tsu	Tsu	Tsu	Tsu	Tsu	Tsu	Tsu	Het	NA	Het	Tsu	NA	NA	Het	NA	Het	Tsu	Kas	NA	Het	Het	Kas	NA	Kas	NA	NA	Tsu	NA	Tsu	Het	Tsu	Tsu	Tsu	Tsu	Het	NA	Tsu	Tsu	Tsu
Chr4	15921015	15921050	F	15921022	NA	NA	NA	NA	NA	NA	NA	NA	NA	NA	NA	NA	NA	NA	NA	NA	NA	NA	NA	NA	NA	NA	NA	NA	NA	NA	NA	NA	NA	NA	NA	NA	NA	NA	NA	NA	NA	NA	NA	NA	NA	NA	NA	NA	NA
Chr4	15921015	15921050	F	15921043	NA	NA	NA	NA	NA	NA	NA	NA	NA	NA	NA	NA	NA	NA	NA	NA	NA	NA	NA	NA	NA	NA	NA	NA	NA	NA	NA	NA	NA	NA	NA	NA	NA	NA	NA	NA	NA	NA	NA	NA	NA	NA	NA	NA	NA
Chr4	15921015	15921050	F	15921046	NA	NA	NA	NA	NA	NA	NA	NA	NA	NA	NA	NA	NA	NA	NA	NA	NA	NA	NA	NA	NA	NA	NA	NA	NA	NA	NA	NA	NA	NA	NA	NA	NA	NA	NA	NA	NA	NA	NA	NA	NA	NA	NA	NA	NA
Chr4	16258180	16258215	F	16258182	NA	NA	NA	NA	NA	NA	NA	NA	NA	NA	NA	NA	NA	NA	NA	NA	NA	NA	NA	NA	NA	NA	NA	NA	NA	NA	NA	NA	NA	NA	NA	NA	NA	NA	NA	NA	NA	NA	NA	NA	NA	Tsu	Tsu	Tsu	NA
Chr4	17209783	17209818	F	17209789	NA	NA	NA	Tsu	NA	NA	NA	NA	NA	NA	Tsu	NA	NA	Het	NA	NA	NA	NA	NA	Tsu	NA	NA	NA	NA	NA	NA	NA	Kas	NA	NA	NA	NA	Tsu	Tsu	NA	Het	NA	Tsu	NA	NA	NA	NA	NA	NA	Tsu
Chr4	17420613	17420648	F	17420645	Tsu	Tsu	Tsu	Tsu	Tsu	NA	Tsu	Tsu	NA	NA	NA	Tsu	Tsu	NA	NA	NA	Tsu	NA	Tsu	NA	Tsu	Tsu	Tsu	Tsu	Tsu	NA	Tsu	NA	NA	NA	Tsu	Tsu	Tsu	Tsu	Tsu	NA	Tsu	Tsu	Tsu	Tsu	Het	NA	Tsu	NA	NA
Chr4	17447693	17447728	F	17447702	NA	NA	NA	NA	NA	NA	NA	NA	NA	NA	NA	NA	NA	Kas	NA	NA	NA	NA	NA	NA	NA	NA	NA	NA	NA	NA	NA	NA	NA	Kas	NA	NA	NA	NA	NA	NA	NA	NA	NA	NA	NA	NA	Tsu	NA	NA
Chr4	17566889	17566924	F	17566921	NA	NA	NA	NA	NA	NA	NA	NA	NA	NA	NA	Tsu	NA	Het	NA	NA	NA	NA	Tsu	NA	Tsu	NA	NA	Tsu	NA	NA	Tsu	Kas	NA	NA	NA	NA	NA	NA	NA	Het	NA	Tsu	NA	NA	Het	NA	Tsu	NA	NA
Chr4	17591085	17591120	F	17591093	Tsu	Tsu	Tsu	Tsu	Tsu	Tsu	Tsu	NA	NA	Tsu	NA	Tsu	Tsu	Het	Het	Het	Tsu	Tsu	Tsu	Tsu	Tsu	Tsu	Tsu	Tsu	Tsu	Tsu	Tsu	NA	Het	NA	Tsu	Tsu	Tsu	NA	Tsu	NA	Tsu	Tsu	NA	Tsu	Het	NA	Tsu	NA	NA
Chr4	17591085	17591120	F	17591119	Tsu	Tsu	Tsu	Tsu	NA	Tsu	Tsu	NA	NA	NA	Tsu	Tsu	Tsu	NA	NA	NA	Tsu	Tsu	Tsu	NA	Tsu	Tsu	Tsu	NA	Tsu	Tsu	NA	NA	NA	NA	NA	Tsu	Tsu	NA	Tsu	NA	NA	Tsu	Tsu	Tsu	NA	NA	Tsu	Tsu	Tsu
Chr4	17630735	17630770	F	17630768	Tsu	NA	NA	NA	Tsu	NA	NA	NA	NA	NA	Tsu	NA	Tsu	NA	NA	NA	Tsu	NA	NA	NA	Tsu	NA	NA	Tsu	NA	Tsu	NA	NA	NA	NA	NA	NA	NA	NA	NA	NA	NA	NA	Tsu	NA	Het	NA	Tsu	Tsu	NA
Chr4	18048225	18048260	F	18048254	Tsu	Tsu	Tsu	Tsu	Tsu	Tsu	Tsu	NA	NA	NA	Tsu	Tsu	Tsu	Het	NA	Het	Tsu	Tsu	Tsu	Tsu	Tsu	Tsu	Tsu	Tsu	Tsu	Tsu	Tsu	Kas	NA	NA	Tsu	Tsu	NA	NA	Tsu	Het	Tsu	Tsu	Tsu	NA	NA	NA	Tsu	NA	NA
Chr4	18300451	18300486	F	18300479	Tsu	Tsu	Tsu	Tsu	Tsu	Tsu	Tsu	NA	NA	NA	NA	NA	NA	NA	NA	Het	Tsu	Tsu	Tsu	Tsu	Tsu	Tsu	Tsu	Tsu	Tsu	NA	Tsu	Kas	NA	NA	NA	Tsu	Tsu	NA	Tsu	Het	Tsu	NA	Tsu	NA	Het	NA	NA	NA	NA
Chr4	18452506	18452541	F	18452516	NA	NA	NA	NA	NA	NA	NA	NA	NA	NA	NA	NA	NA	Het	NA	NA	NA	NA	NA	Tsu	NA	NA	NA	NA	NA	NA	NA	NA	NA	NA	NA	Tsu	Tsu	Tsu	NA	NA	NA	NA	NA	NA	NA	NA	Tsu	Tsu	NA
Chr5	45522	45557	F	45527	Tsu	Tsu	Tsu	Tsu	Tsu	Tsu	Tsu	NA	NA	NA	Tsu	Tsu	Tsu	NA	Tsu	Tsu	NA	NA	NA	Tsu	NA	Tsu	Kas	Tsu	Kas	Het	NA	Tsu	Tsu	Tsu	Tsu	NA	Tsu	NA	Tsu	NA	Tsu	NA	Tsu	Tsu	NA	NA	Tsu	NA	NA
Chr5	142463	142498	F	142491	NA	Tsu	Tsu	Tsu	Tsu	Tsu	Tsu	NA	NA	NA	NA	Tsu	Tsu	NA	Tsu	Tsu	NA	Tsu	NA	NA	Het	Tsu	Kas	Tsu	Kas	Het	Kas	Tsu	Tsu	Tsu	NA	NA	Tsu	Tsu	Tsu	NA	NA	Tsu	Tsu	Tsu	NA	NA	NA	NA	NA
Chr5	188602	188637	F	188603	NA	NA	NA	NA	NA	NA	NA	NA	NA	NA	NA	NA	NA	NA	NA	NA	NA	NA	Kas	NA	NA	NA	Kas	NA	Kas	NA	NA	NA	NA	NA	NA	NA	NA	NA	NA	NA	NA	NA	NA	NA	NA	NA	NA	NA	NA
Chr5	588259	588294	F	588292	NA	NA	NA	NA	NA	NA	NA	NA	NA	NA	NA	NA	NA	NA	NA	NA	NA	NA	NA	NA	NA	NA	NA	NA	NA	NA	NA	NA	NA	NA	NA	NA	NA	NA	NA	NA	NA	NA	NA	NA	Tsu	NA	NA	NA	NA
Chr5	811364	811399	F	811373	Tsu	NA	Tsu	Tsu	NA	NA	NA	Tsu	NA	Tsu	Tsu	Tsu	Tsu	Tsu	Tsu	Tsu	Tsu	Tsu	Kas	Tsu	NA	NA	Kas	NA	Kas	Het	Kas	NA	NA	NA	Tsu	NA	Tsu	NA	Tsu	Tsu	NA	Tsu	Tsu	Tsu	Tsu	NA	NA	Tsu	Tsu
Chr5	963938	963973	F	963962	Tsu	Tsu	NA	Tsu	NA	Tsu	Tsu	NA	NA	NA	Tsu	Tsu	Tsu	Tsu	Tsu	Tsu	Tsu	Tsu	Kas	Tsu	Het	Tsu	Kas	Tsu	Kas	Het	Kas	Tsu	NA	Tsu	Tsu	Tsu	Tsu	Tsu	Tsu	NA	Tsu	Tsu	Tsu	Tsu	NA	NA	Tsu	Tsu	Tsu
Chr5	1076537	1076572	F	1076546	NA	NA	NA	NA	NA	NA	NA	NA	NA	NA	NA	NA	NA	Tsu	NA	NA	NA	NA	Kas	NA	NA	NA	NA	NA	Kas	NA	NA	NA	NA	Tsu	NA	Tsu	Tsu	NA	NA	NA	NA	Tsu	NA	NA	NA	NA	Tsu	NA	NA
Chr5	1139726	1139761	F	1139737	Tsu	Tsu	Tsu	NA	Tsu	Tsu	Tsu	NA	NA	Tsu	Tsu	Tsu	Tsu	Tsu	Tsu	Tsu	Tsu	Tsu	NA	Tsu	NA	Tsu	NA	NA	Kas	Het	Kas	Tsu	Tsu	Tsu	Tsu	Tsu	Tsu	Tsu	Tsu	Tsu	Tsu	Tsu	Tsu	Tsu	Tsu	NA	NA	NA	Tsu
Chr5	1300863	1300898	F	1300864	Tsu	Tsu	NA	NA	NA	NA	Tsu	NA	NA	NA	Tsu	Tsu	NA	NA	Tsu	NA	Tsu	NA	NA	NA	NA	Tsu	NA	Tsu	NA	NA	NA	Tsu	NA	Tsu	Tsu	NA	NA	NA	Tsu	Tsu	NA	NA	NA	Tsu	NA	NA	Tsu	Tsu	Tsu
Chr5	1371664	1371699	F	1371668	NA	NA	NA	NA	NA	NA	NA	NA	NA	NA	NA	NA	NA	NA	NA	NA	NA	NA	NA	Tsu	NA	NA	NA	NA	NA	NA	NA	NA	NA	Tsu	NA	Tsu	Tsu	Tsu	NA	NA	NA	Tsu	NA	NA	NA	NA	NA	Tsu	Tsu
Chr5	1509503	1509538	F	1509528	NA	NA	NA	NA	NA	NA	NA	NA	NA	NA	NA	NA	NA	NA	NA	NA	NA	NA	NA	NA	NA	NA	NA	NA	NA	NA	NA	NA	NA	NA	NA	NA	NA	NA	NA	NA	NA	NA	NA	NA	Tsu	NA	Tsu	NA	NA
Chr5	1963897	1963932	F	1963904	Tsu	Tsu	NA	NA	NA	NA	NA	NA	NA	NA	Tsu	Tsu	Tsu	Tsu	Tsu	NA	Tsu	Tsu	NA	NA	Het	Tsu	NA	Tsu	NA	NA	NA	Tsu	Tsu	Tsu	NA	Tsu	Tsu	Tsu	Tsu	Tsu	Tsu	Tsu	NA	NA	Tsu	NA	NA	NA	NA
Chr5	2026748	2026783	F	2026776	Tsu	Tsu	NA	NA	NA	NA	Tsu	NA	NA	NA	Tsu	Tsu	NA	Tsu	NA	Tsu	Tsu	NA	NA	Tsu	Het	Tsu	NA	Tsu	NA	NA	NA	Tsu	Tsu	Tsu	Tsu	Tsu	NA	Tsu	Tsu	Tsu	Tsu	Tsu	Tsu	Tsu	Tsu	NA	Tsu	Tsu	NA
Chr5	2042344	2042379	F	2042372	Tsu	Tsu	NA	Tsu	NA	NA	Tsu	NA	NA	NA	NA	Tsu	Tsu	Tsu	Tsu	Tsu	Tsu	Tsu	Kas	Tsu	NA	Tsu	Kas	Tsu	Kas	NA	Kas	Tsu	Tsu	NA	Tsu	NA	Tsu	Tsu	Tsu	Tsu	Tsu	Tsu	Tsu	Tsu	NA	NA	Tsu	NA	Tsu
Chr5	2360859	2360894	F	2360863	Tsu	Tsu	Tsu	NA	Tsu	Tsu	Tsu	Tsu	Tsu	Tsu	Tsu	Tsu	Tsu	Tsu	Tsu	Tsu	Tsu	Tsu	NA	Tsu	NA	Tsu	Kas	NA	NA	NA	Kas	Tsu	Tsu	NA	Tsu	Tsu	Tsu	Tsu	Tsu	Tsu	Tsu	Tsu	Tsu	Tsu	Tsu	NA	Tsu	Tsu	Tsu
Chr5	2463417	2463452	F	2463437	Tsu	Tsu	Tsu	Tsu	Tsu	Tsu	Tsu	NA	NA	NA	Tsu	Tsu	Tsu	Tsu	Tsu	Tsu	Tsu	Tsu	NA	Tsu	Het	Tsu	Kas	NA	Kas	Het	Kas	Tsu	NA	Tsu	Tsu	Tsu	Tsu	Tsu	Tsu	Tsu	Tsu	Tsu	Tsu	Tsu	Tsu	NA	Tsu	NA	Tsu
Chr5	2789571	2789606	F	2789572	NA	NA	NA	NA	NA	NA	NA	NA	NA	NA	NA	NA	NA	Tsu	NA	NA	NA	NA	NA	NA	NA	NA	NA	NA	NA	NA	NA	NA	NA	NA	NA	NA	NA	NA	NA	NA	NA	NA	NA	NA	NA	NA	Tsu	Tsu	NA
Chr5	2794333	2794368	F	2794363	Tsu	Tsu	Tsu	Tsu	Tsu	Tsu	Tsu	NA	NA	NA	Tsu	Tsu	Tsu	Tsu	Tsu	Tsu	Tsu	Tsu	Kas	Tsu	Het	Tsu	Kas	Tsu	Kas	NA	NA	Tsu	Tsu	Tsu	NA	Tsu	Tsu	NA	Tsu	Tsu	Tsu	Tsu	Tsu	Tsu	Tsu	NA	NA	NA	Tsu
Chr5	2794333	2794368	F	2794365	Tsu	Tsu	Tsu	Tsu	Tsu	Tsu	Tsu	NA	NA	NA	Tsu	Tsu	Tsu	Tsu	Tsu	Tsu	Tsu	Tsu	Kas	Tsu	Het	Tsu	Kas	Tsu	Kas	NA	NA	Tsu	Tsu	Tsu	NA	Tsu	Tsu	NA	Tsu	NA	Tsu	Tsu	Tsu	Tsu	Tsu	NA	NA	Tsu	Tsu
Chr5	2878842	2878877	F	2878849	NA	NA	NA	NA	NA	NA	NA	NA	NA	NA	NA	NA	NA	NA	NA	NA	NA	NA	NA	NA	NA	NA	NA	NA	NA	NA	NA	NA	NA	NA	NA	NA	NA	NA	NA	NA	NA	NA	NA	NA	NA	NA	Tsu	NA	NA
Chr5	2878842	2878877	F	2878862	NA	NA	NA	NA	NA	NA	NA	NA	NA	NA	NA	NA	NA	NA	NA	NA	NA	NA	NA	NA	NA	NA	NA	NA	NA	NA	NA	NA	NA	NA	NA	NA	NA	NA	NA	NA	NA	NA	NA	NA	NA	NA	Tsu	NA	NA
Chr5	3167103	3167138	F	3167121	NA	NA	NA	NA	NA	NA	NA	NA	NA	NA	NA	NA	NA	NA	NA	NA	NA	NA	NA	NA	NA	NA	NA	NA	NA	NA	NA	NA	NA	NA	NA	NA	NA	NA	NA	NA	NA	NA	NA	NA	NA	NA	NA	NA	NA
Chr5	3443974	3444009	F	3443980	NA	NA	NA	NA	NA	NA	NA	NA	NA	NA	NA	NA	NA	NA	NA	NA	NA	NA	NA	NA	NA	NA	NA	NA	NA	NA	NA	NA	NA	NA	NA	NA	Tsu	Tsu	NA	NA	NA	NA	NA	NA	NA	NA	NA	NA	NA
Chr5	4040841	4040876	F	4040871	NA	NA	NA	NA	NA	NA	NA	NA	NA	NA	NA	NA	NA	NA	NA	NA	NA	NA	NA	NA	NA	NA	NA	NA	NA	NA	NA	NA	NA	NA	NA	Tsu	NA	NA	NA	NA	NA	NA	NA	NA	NA	NA	NA	NA	NA
Chr5	4040841	4040876	F	4040872	NA	NA	NA	NA	NA	NA	NA	NA	NA	NA	NA	NA	NA	NA	NA	NA	NA	NA	NA	NA	NA	NA	NA	NA	NA	NA	NA	NA	NA	NA	NA	Tsu	NA	NA	NA	NA	NA	NA	NA	NA	NA	NA	NA	NA	NA
Chr5	4290919	4290954	F	4290923	Tsu	Tsu	Tsu	Tsu	Tsu	Tsu	Tsu	NA	NA	NA	NA	Tsu	Tsu	NA	NA	Tsu	Tsu	NA	Kas	NA	NA	Tsu	NA	NA	NA	NA	Kas	Tsu	Tsu	Tsu	Tsu	NA	NA	NA	Tsu	NA	NA	NA	Tsu	Tsu	Tsu	NA	Tsu	Tsu	Tsu
Chr5	4429979	4430014	F	4430010	Tsu	Tsu	NA	Tsu	Tsu	Tsu	Tsu	Tsu	Tsu	NA	NA	NA	Tsu	NA	Tsu	Tsu	NA	Tsu	Kas	Tsu	Het	Tsu	Kas	Tsu	Kas	Het	Kas	Tsu	Tsu	Tsu	Tsu	Tsu	NA	NA	NA	Tsu	Tsu	NA	Tsu	Tsu	Tsu	NA	NA	NA	Tsu
Chr5	4531566	4531601	F	4531567	NA	NA	NA	NA	Tsu	Tsu	NA	NA	Tsu	NA	NA	NA	Tsu	Tsu	NA	Tsu	Tsu	NA	NA	NA	NA	NA	NA	NA	NA	NA	NA	NA	NA	NA	NA	NA	NA	NA	NA	NA	Tsu	NA	NA	NA	NA	NA	NA	NA	NA
Chr5	4773619	4773654	F	4773644	Tsu	NA	NA	NA	NA	NA	Tsu	NA	NA	NA	NA	NA	NA	NA	NA	NA	Tsu	Tsu	NA	Tsu	Het	NA	Kas	Tsu	Kas	NA	Kas	Tsu	NA	Tsu	Tsu	Tsu	Tsu	Tsu	NA	Tsu	Tsu	NA	Tsu	NA	Tsu	NA	Tsu	Tsu	Tsu
Chr5	4855873	4855908	F	4855898	Tsu	Tsu	NA	Tsu	NA	NA	NA	NA	NA	NA	Tsu	Tsu	Tsu	Tsu	Tsu	Tsu	Tsu	Tsu	Kas	Tsu	NA	NA	Kas	Tsu	Kas	Het	Kas	Tsu	NA	NA	Tsu	NA	Tsu	Tsu	Tsu	Tsu	Tsu	Tsu	Tsu	Tsu	Tsu	NA	Tsu	Tsu	Tsu
Chr5	5179611	5179646	F	5179639	NA	NA	NA	NA	NA	NA	NA	NA	NA	NA	NA	NA	NA	NA	NA	NA	NA	NA	Kas	NA	NA	NA	NA	NA	Kas	NA	Kas	NA	NA	NA	NA	NA	Tsu	NA	NA	NA	NA	NA	NA	NA	Tsu	NA	Tsu	Tsu	NA
Chr5	5323426	5323461	F	5323455	Tsu	NA	Tsu	Tsu	Tsu	Tsu	Tsu	NA	NA	NA	Tsu	Tsu	NA	Tsu	Tsu	Tsu	Tsu	Tsu	Kas	Tsu	NA	Tsu	NA	Tsu	NA	Het	Kas	Tsu	Tsu	NA	Tsu	NA	Tsu	NA	Tsu	Tsu	Tsu	NA	Tsu	Tsu	Tsu	NA	NA	NA	NA
Chr5	5721371	5721406	F	5721387	Tsu	Tsu	Tsu	Tsu	Tsu	Tsu	Tsu	Tsu	Tsu	Tsu	Tsu	Tsu	Tsu	Tsu	Tsu	Tsu	Tsu	Tsu	Kas	Tsu	NA	Tsu	NA	Tsu	Kas	Het	Kas	Tsu	NA	Tsu	Tsu	Tsu	NA	Tsu	Tsu	Tsu	Tsu	Tsu	Tsu	NA	Tsu	NA	Tsu	NA	Tsu
Chr5	5982073	5982108	F	5982102	Tsu	NA	NA	Tsu	NA	NA	Tsu	NA	NA	NA	Tsu	Tsu	Tsu	NA	NA	Tsu	NA	NA	NA	Tsu	Het	Tsu	Kas	Tsu	NA	NA	NA	Tsu	Tsu	Tsu	Tsu	Tsu	Tsu	Tsu	NA	Tsu	Tsu	Tsu	Tsu	Tsu	Tsu	NA	NA	Tsu	Tsu
Chr5	6015467	6015502	F	6015498	NA	NA	NA	Tsu	NA	NA	NA	NA	NA	NA	NA	NA	NA	NA	NA	NA	NA	NA	Kas	Tsu	NA	NA	NA	NA	NA	NA	NA	NA	NA	NA	NA	NA	NA	NA	NA	NA	NA	Tsu	NA	NA	NA	NA	NA	NA	NA
Chr5	6087744	6087779	F	6087764	NA	NA	NA	NA	NA	NA	Tsu	NA	NA	NA	Tsu	NA	NA	Tsu	Tsu	Tsu	Tsu	Tsu	NA	Tsu	NA	Tsu	NA	Tsu	NA	NA	NA	Tsu	Tsu	Tsu	Tsu	Tsu	Tsu	Tsu	NA	Tsu	Tsu	Tsu	NA	Tsu	NA	NA	Tsu	NA	Tsu
Chr5	6532953	6532988	F	6532981	NA	NA	Tsu	Tsu	Tsu	Tsu	NA	NA	NA	NA	NA	NA	NA	NA	NA	NA	NA	Tsu	NA	NA	NA	NA	Kas	Tsu	Kas	NA	NA	NA	Tsu	Tsu	Tsu	NA	NA	NA	Tsu	NA	NA	NA	Tsu	NA	NA	NA	NA	NA	NA
Chr5	6878637	6878672	F	6878638	NA	NA	NA	NA	NA	NA	NA	NA	NA	NA	NA	NA	NA	NA	NA	NA	NA	NA	NA	NA	NA	NA	NA	NA	Kas	NA	NA	NA	NA	NA	NA	NA	NA	NA	NA	NA	NA	NA	NA	NA	NA	NA	NA	NA	NA
Chr5	6878637	6878672	F	6878662	Tsu	Tsu	NA	Tsu	Tsu	Tsu	Tsu	Tsu	Tsu	Tsu	Tsu	Tsu	Tsu	Tsu	Tsu	Tsu	Tsu	Tsu	NA	Tsu	NA	Tsu	NA	Tsu	Kas	NA	NA	Tsu	Tsu	Tsu	Tsu	Tsu	Tsu	Tsu	Tsu	NA	Tsu	Tsu	Tsu	NA	NA	Tsu	Tsu	Tsu	Tsu
Chr5	6901196	6901231	F	6901205	NA	NA	NA	NA	NA	NA	NA	NA	NA	NA	Tsu	NA	NA	NA	NA	NA	NA	NA	NA	Tsu	NA	NA	NA	NA	NA	NA	NA	NA	Tsu	NA	NA	Tsu	Tsu	NA	Tsu	NA	NA	NA	NA	NA	NA	NA	Tsu	NA	NA
Chr5	6910281	6910316	F	6910299	NA	NA	NA	NA	NA	NA	NA	NA	NA	NA	NA	NA	NA	NA	NA	NA	NA	NA	NA	NA	NA	NA	NA	NA	NA	NA	NA	NA	NA	NA	NA	NA	Tsu	NA	NA	NA	NA	NA	NA	NA	NA	NA	NA	NA	Tsu
Chr5	6961388	6961423	F	6961391	Tsu	Tsu	NA	NA	NA	NA	Tsu	NA	NA	NA	Tsu	Tsu	Tsu	Tsu	Tsu	Tsu	Tsu	Tsu	NA	Tsu	Het	Tsu	Kas	Tsu	Kas	NA	Kas	Tsu	NA	Tsu	Tsu	Tsu	Tsu	Tsu	Tsu	Tsu	NA	Tsu	Tsu	Tsu	Tsu	NA	Tsu	Tsu	Tsu
Chr5	6961388	6961423	F	6961395	Tsu	Tsu	NA	NA	NA	NA	Tsu	NA	NA	NA	Tsu	Tsu	Tsu	Tsu	Tsu	Tsu	Tsu	Tsu	Kas	Tsu	NA	Tsu	Kas	Tsu	Kas	Het	Kas	Tsu	NA	Tsu	Tsu	Tsu	Tsu	Tsu	Tsu	Tsu	Tsu	Tsu	Tsu	Tsu	Tsu	NA	Tsu	NA	Tsu
Chr5	6961388	6961423	F	6961398	Tsu	Tsu	NA	NA	NA	NA	Tsu	NA	NA	NA	Tsu	Tsu	Tsu	Tsu	Tsu	Tsu	NA	NA	Kas	Tsu	Het	Tsu	Kas	Tsu	Kas	Het	NA	Tsu	NA	Tsu	Tsu	Tsu	Tsu	Tsu	Tsu	Tsu	Tsu	Tsu	Tsu	Tsu	Tsu	NA	NA	NA	Tsu
Chr5	6961909	6961944	F	6961929	NA	NA	NA	NA	NA	NA	Tsu	NA	NA	NA	Tsu	NA	NA	Tsu	NA	NA	NA	NA	NA	Tsu	NA	Tsu	NA	Tsu	NA	NA	NA	NA	NA	NA	NA	NA	Tsu	Tsu	NA	Tsu	NA	Tsu	Tsu	NA	Tsu	NA	Tsu	Tsu	Tsu
Chr5	6961909	6961944	F	6961939	NA	NA	NA	NA	NA	NA	Tsu	NA	NA	NA	Tsu	NA	NA	Tsu	NA	NA	NA	NA	NA	Tsu	NA	Tsu	NA	Tsu	NA	NA	NA	NA	NA	NA	NA	NA	Tsu	Tsu	NA	Tsu	NA	Tsu	Tsu	NA	Tsu	NA	Tsu	Tsu	Tsu
Chr5	6975112	6975147	F	6975129	NA	NA	NA	NA	NA	NA	NA	NA	NA	NA	NA	NA	NA	NA	NA	NA	NA	NA	NA	NA	NA	NA	NA	NA	NA	NA	NA	NA	NA	NA	NA	NA	NA	NA	NA	NA	NA	NA	NA	NA	NA	NA	NA	NA	NA
Chr5	7480829	7480864	F	7480836	Tsu	Tsu	Tsu	Tsu	Tsu	NA	Tsu	Tsu	Tsu	Tsu	Tsu	Tsu	Tsu	NA	Tsu	Tsu	Tsu	Tsu	Kas	Tsu	Het	NA	NA	Tsu	Kas	Het	Kas	Tsu	Tsu	Tsu	Tsu	Tsu	Tsu	NA	Tsu	NA	Tsu	Tsu	Tsu	Tsu	Tsu	NA	Tsu	Tsu	Tsu
Chr5	7517660	7517695	F	7517670	NA	NA	NA	NA	NA	NA	NA	NA	NA	NA	NA	NA	NA	NA	NA	NA	NA	NA	NA	NA	NA	NA	NA	NA	NA	NA	NA	NA	NA	NA	NA	NA	NA	NA	NA	NA	NA	NA	NA	NA	NA	NA	NA	NA	NA
Chr5	7520578	7520613	F	7520583	Tsu	NA	NA	NA	NA	NA	NA	NA	NA	NA	Tsu	NA	NA	Tsu	NA	Tsu	NA	Tsu	NA	Tsu	NA	Tsu	NA	Tsu	NA	NA	NA	Tsu	NA	NA	Tsu	NA	Tsu	Tsu	NA	Tsu	Tsu	Tsu	NA	NA	Tsu	NA	NA	NA	Tsu
Chr5	7520578	7520613	F	7520604	Tsu	NA	NA	NA	NA	NA	NA	NA	NA	NA	Tsu	NA	NA	NA	NA	NA	NA	Tsu	NA	Tsu	NA	Tsu	NA	Tsu	NA	NA	NA	Tsu	NA	NA	Tsu	NA	Tsu	Tsu	NA	NA	Tsu	Tsu	NA	NA	Tsu	NA	NA	NA	Tsu
Chr5	7668980	7669015	F	7668983	Tsu	Tsu	NA	NA	NA	NA	Tsu	NA	NA	NA	Tsu	Tsu	Tsu	Tsu	Tsu	NA	Tsu	NA	NA	Tsu	NA	Tsu	NA	Tsu	NA	NA	NA	Tsu	NA	Tsu	Tsu	Tsu	Tsu	Tsu	Tsu	NA	Tsu	NA	Tsu	Tsu	NA	NA	NA	NA	NA
Chr5	7727824	7727859	F	7727826	Tsu	Tsu	Tsu	Tsu	Tsu	Tsu	Tsu	NA	NA	NA	Tsu	Tsu	Tsu	Tsu	Tsu	Tsu	Tsu	Tsu	NA	Tsu	NA	Tsu	NA	Tsu	NA	NA	NA	Tsu	Tsu	Tsu	NA	Tsu	NA	NA	Tsu	Tsu	Tsu	NA	Tsu	Tsu	Tsu	NA	NA	Tsu	Tsu
Chr5	7785075	7785110	F	7785099	NA	NA	NA	NA	NA	NA	NA	NA	NA	NA	NA	NA	NA	Tsu	NA	NA	NA	NA	NA	NA	NA	NA	NA	NA	NA	NA	NA	NA	NA	NA	NA	NA	NA	NA	NA	NA	NA	Tsu	NA	NA	Tsu	NA	NA	NA	NA
Chr5	7794105	7794140	F	7794111	NA	NA	NA	NA	NA	NA	NA	NA	NA	NA	NA	NA	NA	NA	NA	NA	NA	NA	NA	NA	NA	NA	NA	NA	NA	NA	Kas	NA	NA	NA	NA	NA	NA	NA	NA	NA	NA	NA	NA	NA	NA	NA	Tsu	NA	NA
Chr5	7964189	7964224	F	7964199	NA	NA	NA	NA	NA	NA	NA	NA	NA	NA	Tsu	NA	Tsu	Tsu	Tsu	Tsu	Tsu	NA	Kas	Tsu	Het	Tsu	NA	Tsu	NA	NA	Kas	Tsu	Tsu	Tsu	NA	Tsu	Tsu	Tsu	Tsu	Tsu	Tsu	Tsu	Tsu	NA	Tsu	NA	Tsu	Tsu	Tsu
Chr5	7978023	7978058	F	7978033	NA	NA	NA	NA	NA	NA	NA	NA	NA	NA	NA	NA	NA	NA	NA	NA	NA	NA	NA	NA	NA	NA	NA	NA	NA	NA	NA	NA	NA	NA	NA	NA	NA	NA	NA	NA	NA	NA	NA	NA	NA	NA	NA	NA	NA
Chr5	8190166	8190201	F	8190197	Tsu	Tsu	Tsu	Tsu	Tsu	Tsu	Tsu	Tsu	NA	Tsu	Tsu	Tsu	Tsu	NA	Tsu	NA	Tsu	Tsu	NA	Tsu	NA	Tsu	Kas	NA	NA	NA	NA	Tsu	Tsu	Tsu	NA	NA	Tsu	Tsu	NA	NA	NA	Tsu	Tsu	Tsu	NA	NA	NA	Tsu	NA
Chr5	8463150	8463185	F	8463161	Tsu	Tsu	Tsu	Tsu	Tsu	Tsu	Tsu	NA	Tsu	Tsu	Tsu	Tsu	Tsu	Tsu	Tsu	Tsu	Tsu	Tsu	NA	Tsu	Het	Tsu	Kas	Tsu	NA	Het	NA	Tsu	Tsu	Tsu	Tsu	Tsu	Tsu	Tsu	Tsu	NA	Tsu	Tsu	Tsu	Tsu	Tsu	NA	NA	Tsu	Tsu
Chr5	8479049	8479084	F	8479078	Tsu	NA	NA	NA	NA	NA	NA	NA	NA	NA	Tsu	Tsu	Tsu	Tsu	Tsu	Tsu	Tsu	Tsu	NA	Tsu	NA	Tsu	NA	Tsu	NA	NA	NA	Tsu	Tsu	Tsu	Tsu	Tsu	Tsu	Tsu	NA	Tsu	Tsu	Tsu	NA	NA	NA	NA	NA	NA	Tsu
Chr5	8486355	8486390	F	8486389	NA	NA	NA	NA	NA	NA	NA	NA	NA	NA	NA	NA	NA	NA	NA	NA	NA	NA	Kas	NA	NA	NA	Kas	NA	NA	NA	NA	NA	NA	NA	NA	NA	NA	NA	NA	NA	NA	NA	NA	NA	NA	NA	NA	NA	NA
Chr5	8494348	8494383	F	8494354	Tsu	Tsu	Tsu	Tsu	Tsu	Tsu	Tsu	Tsu	NA	NA	Tsu	Tsu	Tsu	Tsu	Tsu	Tsu	Tsu	Tsu	NA	Tsu	Het	NA	Kas	Tsu	Kas	Het	Kas	Tsu	Tsu	Tsu	Tsu	Tsu	Tsu	NA	Tsu	Tsu	Tsu	Tsu	Tsu	Tsu	Tsu	NA	Tsu	Tsu	Tsu
Chr5	8509545	8509580	F	8509573	NA	NA	NA	NA	NA	NA	NA	NA	NA	NA	NA	NA	NA	NA	NA	NA	NA	NA	NA	NA	NA	NA	NA	NA	NA	NA	NA	NA	NA	NA	NA	NA	NA	NA	NA	NA	NA	NA	NA	NA	NA	NA	Tsu	NA	NA
Chr5	8518293	8518328	F	8518323	NA	NA	NA	NA	NA	NA	Tsu	NA	NA	NA	Tsu	Tsu	Tsu	Tsu	NA	NA	NA	Tsu	NA	Tsu	NA	Tsu	NA	Tsu	NA	NA	NA	Tsu	NA	Tsu	NA	Tsu	Tsu	Tsu	Tsu	Tsu	Tsu	Tsu	NA	NA	Tsu	NA	NA	NA	Tsu
Chr5	8594306	8594341	F	8594322	Tsu	Tsu	Tsu	Tsu	Tsu	Tsu	Tsu	Tsu	Tsu	Tsu	NA	Tsu	NA	Tsu	Tsu	NA	Tsu	Tsu	NA	Tsu	Het	NA	Kas	Tsu	Kas	Het	NA	Tsu	Tsu	NA	Tsu	Tsu	Tsu	Tsu	Tsu	NA	NA	Tsu	Tsu	Tsu	Tsu	Tsu	Tsu	NA	Tsu
Chr5	8607274	8607309	F	8607291	Tsu	Tsu	NA	Tsu	Tsu	Tsu	Tsu	NA	NA	NA	NA	Tsu	NA	Tsu	Tsu	Tsu	NA	Tsu	NA	Tsu	Het	Tsu	Kas	NA	Kas	Het	Kas	Tsu	Tsu	Tsu	Tsu	Tsu	Tsu	Tsu	Tsu	Tsu	NA	NA	Tsu	Tsu	Tsu	NA	Tsu	Tsu	Tsu
Chr5	8815936	8815971	F	8815941	NA	NA	NA	NA	NA	NA	NA	NA	NA	NA	NA	NA	NA	NA	NA	NA	NA	NA	NA	NA	NA	NA	NA	NA	NA	NA	NA	NA	NA	NA	NA	NA	NA	NA	NA	NA	NA	NA	NA	NA	NA	NA	NA	NA	NA
Chr5	8815936	8815971	F	8815946	NA	NA	NA	NA	NA	NA	NA	NA	NA	NA	NA	NA	NA	NA	NA	NA	NA	NA	NA	NA	NA	NA	NA	NA	NA	NA	NA	NA	NA	NA	NA	NA	NA	NA	NA	NA	NA	NA	NA	NA	NA	NA	Tsu	NA	NA
Chr5	8904688	8904723	F	8904712	Tsu	Tsu	Tsu	Tsu	Tsu	Tsu	Tsu	NA	Tsu	Tsu	Tsu	Tsu	NA	NA	Tsu	Tsu	Tsu	NA	Kas	Tsu	Het	Tsu	Kas	Tsu	Kas	Het	Kas	Tsu	NA	Tsu	NA	NA	Tsu	NA	Tsu	Tsu	Tsu	Tsu	Tsu	Tsu	NA	NA	NA	Tsu	Tsu
Chr5	8989793	8989828	F	8989802	Tsu	Tsu	Tsu	Tsu	Tsu	Tsu	Tsu	NA	NA	Tsu	Tsu	Tsu	Tsu	Tsu	Tsu	Tsu	Tsu	Tsu	Kas	Tsu	NA	Tsu	Kas	Tsu	NA	NA	Kas	Tsu	NA	Tsu	Tsu	Tsu	Tsu	Tsu	Tsu	Tsu	Tsu	NA	Tsu	Tsu	Tsu	Tsu	Tsu	Tsu	Tsu
Chr5	8989793	8989828	F	8989812	Tsu	Tsu	Tsu	Tsu	Tsu	Tsu	Tsu	NA	NA	Tsu	Tsu	Tsu	Tsu	NA	Tsu	Tsu	Tsu	Tsu	Kas	Tsu	NA	Tsu	Kas	Tsu	NA	NA	Kas	NA	Tsu	Tsu	Tsu	Tsu	Tsu	Tsu	Tsu	Tsu	Tsu	NA	Tsu	Tsu	Tsu	Tsu	Tsu	Tsu	Tsu
Chr5	8989793	8989828	F	8989821	Tsu	Tsu	Tsu	Tsu	Tsu	Tsu	Tsu	NA	NA	NA	Tsu	Tsu	Tsu	NA	Tsu	NA	Tsu	NA	NA	NA	NA	Tsu	NA	Tsu	NA	NA	NA	NA	Tsu	NA	NA	Tsu	Tsu	Tsu	Tsu	NA	Tsu	NA	Tsu	Tsu	Tsu	Tsu	NA	Tsu	Tsu
Chr5	9037476	9037511	F	9037477	NA	NA	NA	NA	NA	NA	NA	NA	NA	NA	NA	NA	NA	NA	NA	NA	NA	NA	NA	NA	NA	NA	NA	NA	Kas	NA	Kas	NA	NA	NA	NA	NA	NA	NA	NA	NA	NA	NA	NA	NA	NA	NA	NA	NA	NA
Chr5	9271812	9271847	F	9271831	NA	NA	NA	NA	NA	NA	NA	NA	NA	NA	NA	NA	NA	Tsu	NA	NA	NA	NA	Kas	NA	NA	NA	NA	NA	NA	NA	Kas	NA	NA	NA	NA	NA	NA	NA	NA	NA	NA	NA	NA	NA	NA	NA	NA	NA	NA
Chr5	9664620	9664655	F	9664627	NA	NA	NA	NA	NA	NA	NA	NA	NA	NA	NA	NA	NA	NA	NA	NA	NA	NA	NA	NA	NA	NA	NA	NA	NA	NA	NA	NA	NA	NA	NA	NA	NA	NA	NA	NA	NA	NA	NA	NA	NA	NA	NA	NA	NA
Chr5	9664733	9664768	F	9664739	NA	NA	NA	NA	NA	NA	NA	NA	NA	NA	NA	NA	NA	NA	NA	NA	NA	NA	Kas	NA	NA	NA	Kas	NA	NA	NA	Kas	NA	NA	NA	NA	NA	NA	NA	NA	NA	NA	NA	NA	NA	Tsu	NA	Tsu	Tsu	NA
Chr5	9688635	9688670	F	9688637	NA	NA	NA	NA	NA	NA	NA	NA	NA	NA	NA	NA	NA	NA	NA	NA	NA	NA	Kas	NA	NA	NA	Kas	NA	Kas	NA	NA	NA	NA	NA	NA	NA	NA	NA	NA	NA	NA	NA	NA	NA	NA	NA	NA	NA	NA
Chr5	9837542	9837577	F	9837558	NA	Tsu	Tsu	Tsu	NA	Tsu	Tsu	NA	NA	NA	NA	Tsu	Tsu	Tsu	NA	Tsu	Tsu	Tsu	Kas	Tsu	Het	NA	Kas	Het	Kas	Het	NA	NA	Tsu	Tsu	NA	Tsu	Tsu	NA	Tsu	NA	Tsu	Tsu	Tsu	Tsu	Tsu	NA	Tsu	Tsu	Tsu
Chr5	9901176	9901211	F	9901184	NA	Tsu	Tsu	Tsu	Tsu	Tsu	NA	Tsu	NA	NA	Tsu	Tsu	NA	NA	Tsu	Tsu	Tsu	Tsu	Kas	NA	Het	Tsu	NA	Het	NA	Het	Kas	Tsu	Tsu	Tsu	Tsu	Tsu	NA	NA	Tsu	Tsu	Tsu	Tsu	Tsu	NA	Tsu	Tsu	Tsu	NA	NA
Chr5	9906908	9906943	F	9906915	NA	NA	NA	NA	NA	NA	NA	NA	NA	NA	NA	NA	NA	NA	NA	NA	NA	NA	NA	NA	NA	NA	NA	NA	NA	NA	NA	NA	NA	NA	NA	NA	NA	NA	NA	NA	NA	NA	NA	NA	NA	NA	NA	NA	NA
Chr5	9934582	9934617	F	9934584	NA	NA	NA	NA	NA	NA	NA	NA	NA	NA	NA	NA	NA	NA	NA	NA	NA	NA	NA	NA	NA	NA	NA	NA	NA	NA	NA	NA	NA	NA	NA	NA	NA	NA	NA	NA	NA	NA	NA	NA	NA	NA	NA	NA	NA
Chr5	9934582	9934617	F	9934601	NA	NA	NA	NA	NA	NA	NA	NA	NA	NA	NA	NA	NA	NA	NA	NA	NA	NA	NA	NA	NA	NA	NA	NA	NA	NA	NA	NA	NA	NA	NA	NA	NA	NA	NA	NA	NA	NA	NA	NA	NA	NA	NA	NA	NA
Chr5	9943195	9943230	F	9943200	NA	NA	NA	NA	NA	NA	NA	NA	NA	NA	NA	NA	NA	NA	NA	NA	NA	NA	Kas	NA	NA	NA	Kas	Kas	Kas	NA	Kas	NA	NA	NA	NA	NA	NA	NA	NA	NA	NA	NA	NA	NA	NA	NA	NA	NA	NA
Chr5	9943195	9943230	F	9943201	NA	NA	NA	NA	NA	NA	NA	NA	NA	NA	NA	NA	NA	NA	NA	NA	NA	NA	Kas	NA	NA	NA	Kas	NA	Kas	NA	Kas	NA	NA	NA	NA	NA	NA	NA	NA	NA	NA	NA	NA	NA	NA	NA	NA	NA	NA
Chr5	10178922	10178957	F	10178949	NA	NA	NA	NA	NA	NA	NA	NA	NA	NA	NA	NA	NA	NA	NA	NA	NA	NA	NA	NA	NA	NA	NA	NA	NA	NA	NA	NA	NA	NA	NA	NA	NA	NA	NA	NA	NA	NA	NA	NA	NA	NA	NA	NA	NA
Chr5	10239096	10239131	F	10239128	NA	NA	NA	NA	NA	NA	NA	NA	NA	NA	NA	NA	NA	NA	NA	NA	NA	NA	Kas	NA	NA	NA	Kas	Het	Kas	NA	NA	NA	NA	NA	NA	NA	NA	NA	NA	NA	NA	NA	NA	NA	NA	NA	NA	NA	NA
Chr5	11467332	11467367	F	11467357	Tsu	Tsu	Tsu	Tsu	Tsu	Tsu	NA	NA	NA	Tsu	Tsu	Tsu	Tsu	Tsu	Tsu	Tsu	Tsu	Tsu	NA	Tsu	Het	Tsu	NA	Het	Kas	Het	Kas	Tsu	Tsu	Tsu	NA	Tsu	Tsu	Tsu	Tsu	Tsu	Tsu	Tsu	Tsu	Tsu	Tsu	NA	Tsu	Tsu	Tsu
Chr5	11568270	11568305	F	11568298	Tsu	Tsu	Tsu	Tsu	Tsu	Tsu	Tsu	Tsu	NA	Tsu	Tsu	Tsu	Tsu	Tsu	Tsu	Tsu	NA	NA	NA	Tsu	Het	Tsu	Kas	Het	Kas	Het	NA	Tsu	NA	Tsu	Tsu	Tsu	NA	Tsu	Tsu	Tsu	Tsu	Tsu	Tsu	Tsu	Tsu	NA	Tsu	NA	Tsu
Chr5	12597672	12597707	F	12597698	Tsu	Tsu	Tsu	Tsu	Tsu	Tsu	Tsu	Tsu	NA	NA	Tsu	Tsu	Tsu	NA	Tsu	Tsu	Tsu	Tsu	NA	Tsu	Het	Tsu	NA	Het	Kas	NA	Kas	Tsu	Tsu	Tsu	Tsu	Tsu	Tsu	Tsu	Tsu	Tsu	Tsu	NA	Tsu	Tsu	Tsu	NA	Tsu	NA	Tsu
Chr5	13526702	13526737	F	13526713	Tsu	Tsu	Tsu	Tsu	Tsu	NA	NA	Tsu	Tsu	Tsu	NA	Tsu	NA	NA	Tsu	NA	Tsu	NA	Kas	NA	Het	Tsu	Kas	Het	NA	Het	Kas	NA	Tsu	NA	Tsu	Tsu	NA	NA	Tsu	NA	NA	Tsu	Tsu	Tsu	NA	NA	Tsu	NA	NA
Chr5	13526702	13526737	F	13526735	NA	NA	NA	NA	NA	NA	NA	NA	NA	NA	NA	NA	NA	NA	NA	NA	NA	NA	NA	NA	NA	NA	Kas	NA	NA	NA	Kas	NA	NA	NA	NA	NA	NA	NA	NA	NA	NA	NA	NA	NA	NA	NA	NA	NA	NA
Chr5	13640004	13640039	F	13640013	Tsu	NA	NA	NA	Tsu	Tsu	Tsu	NA	NA	NA	NA	Tsu	Tsu	Tsu	Tsu	NA	Tsu	Tsu	Kas	Tsu	Het	NA	NA	Het	Kas	NA	Kas	Tsu	Tsu	Tsu	Tsu	Tsu	Tsu	Tsu	Tsu	Tsu	Tsu	NA	NA	Tsu	NA	NA	NA	NA	NA
Chr5	13643538	13643573	F	13643555	Tsu	Tsu	NA	NA	NA	NA	Tsu	NA	NA	NA	Tsu	Tsu	Tsu	NA	Tsu	Tsu	NA	NA	Kas	NA	Het	Tsu	NA	Het	Kas	Het	Kas	Tsu	Tsu	Tsu	Tsu	Tsu	Tsu	Tsu	Tsu	Tsu	Tsu	Tsu	Tsu	Tsu	Tsu	NA	NA	NA	Tsu
Chr5	13644321	13644356	F	13644354	NA	NA	NA	NA	Tsu	NA	NA	Tsu	NA	Tsu	NA	NA	NA	NA	NA	NA	NA	NA	NA	NA	NA	NA	NA	NA	NA	NA	NA	NA	NA	NA	NA	NA	NA	NA	NA	NA	NA	NA	NA	NA	NA	NA	Tsu	NA	NA
Chr5	13659241	13659276	F	13659242	NA	NA	NA	NA	NA	NA	NA	NA	NA	NA	NA	NA	NA	NA	NA	NA	NA	NA	NA	NA	NA	NA	NA	NA	NA	NA	NA	NA	NA	NA	NA	NA	NA	NA	NA	NA	NA	NA	NA	NA	NA	NA	NA	NA	NA
Chr5	13713717	13713752	F	13713720	NA	NA	NA	NA	NA	NA	NA	NA	NA	NA	NA	NA	NA	Tsu	NA	NA	NA	NA	NA	Tsu	NA	NA	NA	NA	NA	NA	NA	NA	NA	NA	NA	NA	NA	Tsu	NA	NA	NA	Tsu	NA	NA	NA	NA	NA	NA	NA
Chr5	13957754	13957789	F	13957759	NA	NA	NA	NA	NA	NA	NA	NA	NA	NA	Tsu	NA	NA	Tsu	NA	NA	NA	NA	Kas	Tsu	NA	NA	NA	Het	NA	NA	Kas	NA	NA	NA	NA	NA	Tsu	NA	NA	NA	NA	Tsu	NA	NA	NA	NA	Tsu	NA	Tsu
Chr5	13993191	13993226	F	13993202	NA	Tsu	Tsu	Tsu	NA	Tsu	Tsu	NA	NA	NA	Tsu	Tsu	Tsu	Tsu	Tsu	Tsu	Tsu	Tsu	Kas	Tsu	NA	Tsu	Kas	Het	Kas	Het	NA	Tsu	Tsu	Tsu	Tsu	Tsu	Tsu	Tsu	NA	Tsu	Tsu	Tsu	Tsu	Tsu	NA	NA	Tsu	NA	Tsu
Chr5	14072240	14072275	F	14072257	Tsu	Tsu	Tsu	Tsu	Tsu	Tsu	NA	Tsu	NA	NA	Tsu	Tsu	Tsu	Tsu	Tsu	Tsu	Tsu	NA	Kas	Tsu	Tsu	Tsu	Kas	Het	Kas	Het	Kas	Tsu	Tsu	NA	Tsu	NA	Tsu	NA	NA	Tsu	NA	Tsu	Tsu	Tsu	Tsu	NA	Tsu	Tsu	Tsu
Chr5	14122041	14122076	F	14122058	Tsu	Tsu	Tsu	Tsu	Tsu	Tsu	Tsu	Tsu	NA	NA	NA	Tsu	Tsu	Tsu	Tsu	Tsu	Tsu	Tsu	Kas	Tsu	Tsu	Tsu	Kas	Het	Kas	Het	Kas	Tsu	Tsu	Tsu	Tsu	Tsu	Tsu	NA	Tsu	NA	Tsu	Tsu	Tsu	Tsu	Tsu	NA	Tsu	Tsu	Tsu
Chr5	14232086	14232121	F	14232117	Tsu	Tsu	NA	NA	NA	NA	Tsu	NA	NA	NA	NA	NA	NA	NA	Tsu	NA	Tsu	Tsu	NA	NA	NA	Tsu	NA	NA	NA	NA	NA	Tsu	Tsu	NA	NA	Tsu	NA	NA	NA	NA	Tsu	NA	NA	NA	NA	NA	Tsu	NA	Tsu
Chr5	14288740	14288775	F	14288741	NA	NA	NA	NA	NA	NA	NA	NA	NA	NA	NA	NA	NA	NA	NA	NA	NA	NA	Kas	NA	NA	NA	Kas	NA	Kas	NA	Kas	NA	NA	NA	NA	NA	NA	NA	NA	NA	NA	NA	NA	NA	NA	NA	NA	NA	NA
Chr5	14288740	14288775	F	14288746	Tsu	NA	Tsu	Tsu	Tsu	Tsu	NA	Tsu	Tsu	Tsu	Tsu	Tsu	Tsu	NA	Tsu	NA	NA	NA	Kas	Tsu	NA	NA	Kas	Het	Kas	Het	Kas	Tsu	Tsu	NA	NA	Tsu	Tsu	Tsu	NA	Tsu	NA	NA	Tsu	NA	Tsu	NA	NA	NA	NA
Chr5	14288740	14288775	F	14288755	Tsu	NA	Tsu	Tsu	Tsu	Tsu	NA	Tsu	Tsu	Tsu	Tsu	Tsu	Tsu	Tsu	Tsu	Tsu	Tsu	Tsu	Kas	Tsu	NA	Tsu	NA	Het	Kas	Het	Kas	Tsu	Tsu	NA	NA	Tsu	Tsu	Tsu	NA	Tsu	Tsu	Tsu	Tsu	NA	Tsu	NA	Tsu	NA	Tsu
Chr5	14288740	14288775	F	14288771	Tsu	NA	Tsu	Tsu	Tsu	Tsu	NA	Tsu	Tsu	Tsu	Tsu	Tsu	Tsu	Tsu	Tsu	Tsu	NA	Tsu	NA	Tsu	NA	Tsu	Kas	Het	Kas	NA	NA	Tsu	Tsu	NA	NA	Tsu	NA	Tsu	NA	NA	Tsu	Tsu	Tsu	NA	Tsu	NA	NA	NA	Tsu
Chr5	14806188	14806223	F	14806206	NA	NA	NA	NA	NA	NA	NA	NA	NA	NA	NA	NA	NA	NA	NA	NA	NA	NA	NA	NA	NA	NA	NA	NA	NA	NA	NA	NA	NA	NA	NA	NA	NA	NA	NA	NA	Kas	Kas	NA	NA	NA	NA	NA	NA	NA
Chr5	14806188	14806223	F	14806219	NA	NA	NA	NA	NA	NA	NA	NA	NA	NA	NA	NA	NA	NA	NA	NA	NA	NA	NA	NA	NA	NA	NA	NA	NA	NA	NA	NA	NA	NA	NA	NA	NA	NA	NA	NA	Kas	NA	NA	NA	NA	NA	NA	NA	NA
Chr5	14884622	14884657	F	14884630	NA	Tsu	NA	Tsu	Tsu	Tsu	NA	NA	NA	NA	NA	Tsu	Tsu	NA	Tsu	NA	Tsu	NA	Kas	NA	NA	NA	Kas	NA	Kas	NA	Kas	NA	NA	Tsu	NA	NA	NA	NA	NA	NA	Het	NA	Tsu	Tsu	Tsu	NA	Tsu	NA	NA
Chr5	14884622	14884657	F	14884656	NA	NA	NA	NA	NA	NA	NA	NA	NA	NA	NA	NA	NA	NA	NA	NA	NA	NA	Kas	NA	NA	NA	Kas	NA	Kas	NA	Kas	NA	NA	NA	NA	NA	NA	NA	NA	NA	NA	NA	NA	NA	NA	NA	NA	NA	NA
Chr5	15090929	15090964	F	15090959	Tsu	NA	NA	NA	NA	NA	NA	Tsu	Tsu	NA	Tsu	Tsu	NA	NA	Tsu	Tsu	NA	Tsu	NA	NA	Tsu	NA	Kas	Het	NA	NA	Kas	Tsu	NA	Tsu	NA	Tsu	NA	Tsu	Tsu	NA	Het	Het	Tsu	Tsu	NA	NA	NA	NA	Tsu
Chr5	15178031	15178066	F	15178059	Tsu	NA	Tsu	NA	Tsu	Tsu	NA	NA	Tsu	Tsu	NA	Tsu	Tsu	NA	Tsu	NA	Tsu	NA	Kas	NA	NA	Tsu	NA	Het	Kas	Het	NA	Tsu	Tsu	NA	Tsu	Tsu	Tsu	NA	NA	Tsu	NA	Het	NA	NA	NA	NA	Tsu	Tsu	NA
Chr5	15283176	15283211	F	15283203	NA	NA	NA	Tsu	NA	Tsu	NA	NA	NA	NA	Tsu	NA	NA	Tsu	Tsu	Tsu	Tsu	NA	Kas	Tsu	NA	Tsu	Kas	NA	Kas	NA	Kas	Tsu	Tsu	Tsu	NA	NA	NA	NA	NA	Tsu	NA	NA	NA	NA	Tsu	NA	NA	NA	Tsu
Chr5	15283176	15283211	F	15283210	NA	NA	NA	Tsu	NA	Tsu	NA	NA	NA	NA	Tsu	NA	NA	Tsu	Tsu	Tsu	Tsu	NA	NA	Tsu	NA	Tsu	NA	NA	NA	NA	NA	Tsu	Tsu	Tsu	NA	NA	NA	NA	NA	Tsu	NA	NA	NA	NA	Tsu	NA	NA	NA	Tsu
Chr5	15289005	15289040	F	15289023	Tsu	NA	Tsu	Tsu	Tsu	Tsu	Tsu	NA	Tsu	NA	Tsu	Tsu	Tsu	Tsu	Tsu	Tsu	Tsu	Tsu	NA	Tsu	Tsu	Tsu	Kas	Het	Kas	Het	Kas	Tsu	Tsu	Tsu	Tsu	NA	NA	Tsu	Tsu	NA	Het	Het	Tsu	Tsu	Tsu	NA	Tsu	Tsu	Tsu
Chr5	15289005	15289040	F	15289035	Tsu	NA	Tsu	Tsu	Tsu	Tsu	Tsu	NA	Tsu	NA	Tsu	Tsu	Tsu	Tsu	Tsu	Tsu	Tsu	Tsu	NA	NA	Tsu	Tsu	Kas	Het	NA	Het	Kas	Tsu	Tsu	Tsu	Tsu	NA	NA	Tsu	Tsu	Tsu	NA	NA	Tsu	Tsu	Tsu	NA	NA	NA	Tsu
Chr5	15314906	15314941	F	15314936	NA	NA	NA	NA	NA	NA	NA	NA	NA	NA	Tsu	NA	NA	Tsu	NA	NA	NA	NA	Kas	Tsu	NA	NA	NA	NA	NA	NA	NA	NA	NA	NA	NA	NA	Tsu	NA	NA	NA	NA	NA	NA	NA	NA	NA	NA	NA	NA
Chr5	15348684	15348719	F	15348713	NA	NA	NA	NA	NA	NA	NA	NA	NA	NA	NA	NA	NA	NA	NA	NA	NA	NA	Kas	NA	NA	NA	Kas	NA	Kas	NA	Kas	NA	NA	NA	NA	NA	NA	NA	NA	NA	NA	NA	NA	NA	NA	NA	NA	NA	NA
Chr5	15348684	15348719	F	15348714	NA	NA	NA	NA	NA	NA	NA	NA	NA	NA	NA	NA	NA	NA	NA	NA	NA	NA	Kas	NA	NA	NA	Kas	NA	Kas	NA	Kas	NA	NA	NA	NA	NA	NA	NA	NA	NA	NA	NA	NA	NA	NA	NA	NA	NA	NA
Chr5	15784593	15784628	F	15784613	Tsu	Tsu	NA	NA	Tsu	Tsu	Tsu	Tsu	NA	Tsu	Tsu	Tsu	Tsu	Tsu	Tsu	Tsu	Tsu	NA	NA	Tsu	Tsu	Tsu	NA	Het	Kas	NA	Het	Tsu	Tsu	NA	Tsu	Tsu	Tsu	Tsu	Tsu	Tsu	Het	Het	Tsu	NA	Tsu	NA	Tsu	NA	NA
Chr5	16138119	16138154	F	16138150	NA	NA	NA	NA	NA	NA	NA	NA	NA	NA	NA	NA	NA	Tsu	NA	NA	NA	NA	Kas	Tsu	NA	NA	NA	NA	NA	NA	NA	NA	NA	NA	NA	NA	Tsu	Tsu	NA	NA	NA	NA	NA	NA	Tsu	NA	NA	Tsu	Tsu
Chr5	16291048	16291083	F	16291072	Tsu	Tsu	Tsu	Tsu	Tsu	Tsu	Tsu	Tsu	Tsu	Tsu	Tsu	NA	Tsu	Tsu	Tsu	NA	Tsu	Tsu	NA	Tsu	Tsu	Tsu	Kas	Het	Kas	Het	NA	Tsu	Tsu	Tsu	Tsu	NA	NA	Tsu	Tsu	Tsu	Het	Het	Tsu	Tsu	Tsu	Tsu	NA	Tsu	Tsu
Chr5	16352923	16352958	F	16352925	NA	NA	NA	NA	NA	NA	NA	NA	NA	NA	NA	NA	NA	NA	NA	NA	NA	NA	Kas	NA	NA	NA	Kas	NA	Kas	NA	NA	NA	NA	NA	NA	NA	NA	NA	NA	NA	NA	Kas	NA	NA	NA	NA	NA	NA	NA
Chr5	16352923	16352958	F	16352949	Tsu	Tsu	Tsu	Tsu	Tsu	NA	NA	NA	Tsu	Tsu	Tsu	Tsu	NA	Tsu	Tsu	NA	Tsu	Tsu	Kas	NA	Tsu	Tsu	Kas	Het	Kas	Het	NA	NA	Tsu	NA	Tsu	Tsu	NA	NA	Tsu	Tsu	Het	Kas	NA	NA	Tsu	NA	NA	Tsu	Tsu
Chr5	16364654	16364689	F	16364680	Tsu	Tsu	Tsu	Tsu	Tsu	Tsu	NA	NA	Tsu	Tsu	Tsu	Tsu	Tsu	NA	NA	NA	Tsu	Tsu	Kas	NA	NA	Tsu	NA	Het	NA	Het	NA	Tsu	Tsu	NA	Tsu	Tsu	Tsu	NA	Tsu	NA	Het	Kas	Tsu	NA	Tsu	NA	NA	Tsu	NA
Chr5	16411452	16411487	F	16411462	Tsu	NA	NA	Tsu	NA	NA	Tsu	NA	NA	NA	Tsu	Tsu	Tsu	Tsu	NA	Tsu	Tsu	Tsu	Kas	Tsu	Tsu	Tsu	Kas	NA	Kas	NA	NA	Tsu	Tsu	Tsu	Tsu	NA	NA	NA	NA	NA	Het	Kas	NA	Tsu	Tsu	NA	NA	Tsu	NA
Chr5	16731551	16731586	F	16731575	Tsu	Tsu	Tsu	Tsu	NA	Tsu	Tsu	NA	NA	Tsu	Tsu	NA	Tsu	Tsu	Tsu	NA	NA	Tsu	Kas	Tsu	Tsu	Tsu	Kas	Het	NA	NA	Het	Tsu	Tsu	Tsu	NA	Tsu	Tsu	NA	Tsu	Tsu	Het	Kas	Tsu	Tsu	Tsu	NA	NA	NA	Tsu
Chr5	16788390	16788425	F	16788400	NA	NA	Tsu	Tsu	NA	Tsu	NA	NA	NA	NA	Tsu	NA	Tsu	NA	Tsu	NA	NA	Tsu	NA	Tsu	Tsu	NA	NA	NA	Kas	NA	Het	NA	Tsu	NA	NA	NA	Tsu	Tsu	NA	Tsu	Het	Kas	NA	NA	NA	NA	NA	NA	Tsu
Chr5	16788390	16788425	F	16788409	NA	NA	Tsu	Tsu	NA	Tsu	NA	NA	NA	NA	Tsu	NA	Tsu	NA	Tsu	NA	NA	Tsu	NA	Tsu	Tsu	NA	NA	NA	Kas	NA	Het	NA	Tsu	NA	NA	NA	Tsu	Tsu	NA	Tsu	Het	Kas	NA	NA	NA	NA	NA	NA	Tsu
Chr5	16796439	16796474	F	16796459	Tsu	Tsu	Tsu	Tsu	Tsu	Tsu	Tsu	Tsu	NA	NA	Tsu	Tsu	Tsu	Tsu	Tsu	Tsu	Tsu	Tsu	Kas	Tsu	Tsu	Tsu	Kas	Het	Kas	Het	NA	Tsu	Tsu	Tsu	Tsu	NA	Tsu	NA	Tsu	Tsu	Het	Kas	Tsu	Tsu	Tsu	NA	Tsu	NA	Tsu
Chr5	16877377	16877412	F	16877383	NA	NA	Tsu	Tsu	Tsu	Tsu	Tsu	NA	NA	NA	Tsu	NA	NA	Tsu	Tsu	Tsu	Tsu	Tsu	NA	Tsu	NA	Tsu	NA	Het	Kas	NA	NA	Tsu	NA	Tsu	Tsu	Tsu	Tsu	Tsu	NA	Tsu	Het	Kas	NA	Tsu	NA	NA	NA	NA	Tsu
Chr5	16883225	16883260	F	16883232	NA	Tsu	Tsu	NA	Tsu	Tsu	Tsu	Tsu	Tsu	Tsu	NA	Tsu	Tsu	Tsu	NA	Tsu	Tsu	Tsu	NA	NA	Tsu	Tsu	NA	NA	NA	Het	Het	Tsu	Tsu	NA	NA	NA	Tsu	NA	Tsu	NA	NA	NA	Tsu	NA	Tsu	NA	NA	NA	Tsu
Chr5	16962847	16962882	F	16962857	NA	Tsu	Tsu	Tsu	Tsu	Tsu	Tsu	Tsu	NA	NA	Tsu	NA	Tsu	Tsu	Tsu	Tsu	Tsu	Tsu	Kas	NA	Tsu	Tsu	NA	Het	Kas	NA	Het	Tsu	Tsu	NA	Tsu	NA	Tsu	NA	Tsu	Tsu	Het	Kas	Tsu	Tsu	Het	NA	NA	Het	Tsu
Chr5	17069237	17069272	F	17069253	Tsu	Tsu	Tsu	Tsu	Tsu	Tsu	Tsu	Tsu	Tsu	Tsu	Tsu	Tsu	Tsu	Tsu	Tsu	Tsu	NA	Tsu	Kas	Tsu	Tsu	Tsu	Kas	Het	NA	Het	NA	Tsu	NA	Tsu	Tsu	Tsu	Tsu	NA	Tsu	Tsu	Het	NA	Tsu	Tsu	Tsu	NA	NA	Tsu	NA
Chr5	17307365	17307400	F	17307397	Tsu	NA	NA	NA	Tsu	Tsu	NA	NA	NA	NA	NA	Tsu	NA	NA	NA	Tsu	NA	NA	NA	NA	NA	NA	NA	NA	Het	Het	NA	NA	NA	Tsu	NA	NA	Tsu	NA	NA	Tsu	NA	Kas	NA	NA	NA	NA	NA	NA	NA
Chr5	17375949	17375984	F	17375957	Tsu	Tsu	NA	NA	NA	NA	Tsu	NA	NA	NA	Tsu	NA	NA	Tsu	Tsu	Tsu	Tsu	NA	Kas	Tsu	Tsu	NA	Kas	NA	Het	Het	NA	Tsu	Tsu	Tsu	NA	Tsu	Tsu	Tsu	NA	Tsu	NA	Kas	NA	Tsu	NA	NA	NA	NA	Tsu
Chr5	17375949	17375984	F	17375965	Tsu	Tsu	NA	NA	NA	NA	Tsu	NA	NA	NA	Tsu	NA	NA	Tsu	Tsu	Tsu	Tsu	NA	Kas	NA	NA	NA	Kas	NA	Het	Het	NA	Tsu	Tsu	Tsu	NA	Tsu	NA	Tsu	NA	Tsu	NA	Kas	NA	Tsu	NA	NA	NA	NA	Tsu
Chr5	17508561	17508596	F	17508593	Tsu	Tsu	Tsu	Tsu	Tsu	Tsu	Tsu	NA	NA	NA	NA	Tsu	Tsu	Tsu	Tsu	Tsu	Tsu	Tsu	Kas	Tsu	Tsu	NA	Kas	NA	NA	NA	NA	NA	NA	Tsu	Tsu	Tsu	Tsu	NA	Tsu	Tsu	Het	Kas	Tsu	Tsu	NA	NA	NA	Tsu	NA
Chr5	17628363	17628398	F	17628371	NA	NA	NA	NA	NA	NA	NA	NA	NA	NA	NA	NA	NA	Tsu	NA	NA	NA	NA	Kas	Tsu	NA	NA	NA	NA	NA	NA	NA	NA	NA	NA	NA	Tsu	NA	Tsu	NA	NA	NA	Kas	NA	NA	NA	NA	NA	NA	Tsu
Chr5	17628363	17628398	F	17628380	NA	NA	NA	NA	NA	NA	NA	NA	NA	NA	NA	NA	NA	Tsu	NA	NA	NA	NA	Kas	Tsu	NA	NA	NA	NA	NA	NA	NA	NA	NA	NA	NA	Tsu	NA	Tsu	NA	NA	NA	Kas	NA	NA	NA	NA	NA	NA	Tsu
Chr5	17746931	17746966	F	17746932	Tsu	NA	Tsu	Tsu	Tsu	Tsu	Tsu	Tsu	NA	Tsu	NA	Tsu	Tsu	NA	Tsu	Tsu	Tsu	Tsu	NA	Tsu	Tsu	Tsu	NA	NA	NA	NA	NA	Tsu	NA	NA	Tsu	NA	NA	Tsu	Tsu	NA	NA	NA	Tsu	Tsu	Tsu	NA	Tsu	Tsu	NA
Chr5	17788026	17788061	F	17788057	NA	NA	NA	NA	NA	NA	NA	NA	Tsu	Tsu	NA	NA	NA	NA	NA	NA	NA	NA	Kas	NA	NA	NA	NA	NA	NA	NA	NA	NA	NA	NA	NA	NA	NA	NA	NA	NA	NA	NA	NA	NA	NA	NA	NA	NA	NA
Chr5	17788081	17788116	F	17788086	Tsu	Tsu	Tsu	Tsu	Tsu	Tsu	Tsu	Tsu	Tsu	Tsu	Tsu	Tsu	Tsu	Tsu	Tsu	Tsu	Tsu	Tsu	NA	Tsu	Tsu	Tsu	Kas	Het	NA	NA	Het	Tsu	Tsu	NA	Tsu	Tsu	Tsu	Tsu	Tsu	Tsu	Het	NA	Tsu	Tsu	Tsu	NA	NA	NA	Tsu
Chr5	17788081	17788116	F	17788105	Tsu	Tsu	Tsu	Tsu	Tsu	Tsu	Tsu	Tsu	Tsu	Tsu	Tsu	Tsu	Tsu	Tsu	Tsu	Tsu	Tsu	Tsu	Kas	Tsu	Tsu	Tsu	Kas	Het	NA	NA	Het	Tsu	Tsu	NA	Tsu	Tsu	Tsu	Tsu	Tsu	NA	Het	NA	Tsu	NA	Tsu	NA	NA	NA	NA
Chr5	17878562	17878597	F	17878570	Tsu	Tsu	NA	NA	NA	NA	Tsu	NA	NA	NA	Tsu	Tsu	Tsu	Tsu	Tsu	Tsu	Tsu	Tsu	NA	Tsu	Tsu	Tsu	Kas	Het	Het	NA	NA	Tsu	Tsu	Tsu	NA	Tsu	Tsu	Tsu	Tsu	Tsu	Het	NA	Tsu	Tsu	NA	NA	Tsu	NA	Tsu
Chr5	17878562	17878597	F	17878577	Tsu	Tsu	NA	NA	NA	NA	Tsu	NA	NA	NA	Tsu	Tsu	Tsu	Tsu	Tsu	Tsu	Tsu	Tsu	NA	Tsu	Tsu	Tsu	Kas	Het	Het	NA	NA	Tsu	Tsu	Tsu	Tsu	Tsu	Tsu	Tsu	Tsu	Tsu	Het	NA	Tsu	Tsu	NA	NA	Tsu	NA	Tsu
Chr5	17922289	17922324	F	17922313	NA	Tsu	NA	NA	Tsu	Tsu	Tsu	NA	NA	NA	Tsu	NA	Tsu	NA	Tsu	NA	Tsu	Tsu	Kas	NA	Tsu	Tsu	Kas	Het	Het	NA	NA	Tsu	Tsu	NA	Tsu	Tsu	Tsu	NA	Tsu	Tsu	Het	Kas	NA	Tsu	NA	NA	NA	NA	Tsu
Chr5	18114641	18114676	F	18114648	NA	Tsu	NA	NA	Tsu	Tsu	Tsu	Tsu	NA	Tsu	NA	Tsu	NA	Tsu	Tsu	Tsu	Tsu	Tsu	Kas	NA	Tsu	Tsu	Kas	Het	Het	Het	NA	NA	NA	Tsu	Tsu	NA	NA	NA	Tsu	Tsu	Het	Kas	Tsu	NA	NA	NA	NA	NA	Tsu
Chr5	18285030	18285065	F	18285041	NA	NA	Tsu	Tsu	NA	Tsu	NA	Tsu	Tsu	Tsu	Tsu	Tsu	Tsu	Tsu	Tsu	Tsu	Tsu	Tsu	NA	Tsu	Tsu	Tsu	NA	Het	NA	Het	NA	Tsu	Tsu	Tsu	Tsu	Tsu	NA	Tsu	Tsu	Tsu	Het	NA	NA	Tsu	Tsu	NA	NA	Tsu	Tsu
Chr5	18346878	18346913	F	18346903	Tsu	Tsu	Tsu	Tsu	Tsu	Tsu	NA	NA	Tsu	NA	NA	Tsu	NA	NA	NA	Tsu	Tsu	Tsu	Kas	Tsu	NA	Tsu	Kas	Het	Het	Het	NA	Tsu	NA	NA	Tsu	Tsu	NA	NA	Tsu	NA	Het	Kas	Tsu	NA	Tsu	NA	Het	NA	NA
Chr5	18346878	18346913	F	18346906	Tsu	NA	NA	NA	Tsu	Tsu	NA	NA	Tsu	NA	NA	Tsu	Tsu	Tsu	NA	Tsu	Tsu	NA	Kas	Tsu	Tsu	Tsu	Kas	NA	Het	Het	NA	Tsu	Tsu	NA	NA	Tsu	NA	NA	Tsu	NA	Het	Kas	NA	NA	Tsu	NA	Het	NA	NA
Chr5	18381242	18381277	F	18381250	Tsu	NA	NA	Tsu	Tsu	Tsu	NA	NA	NA	NA	Tsu	Tsu	Tsu	Tsu	NA	Tsu	Tsu	Tsu	Kas	NA	NA	NA	NA	Het	Het	Het	NA	Tsu	NA	Tsu	Tsu	NA	NA	NA	NA	NA	Het	NA	Tsu	Tsu	NA	NA	NA	Tsu	Tsu
Chr5	18470319	18470354	F	18470324	Tsu	NA	Tsu	Tsu	Tsu	Tsu	Tsu	Tsu	NA	Tsu	NA	Tsu	NA	Tsu	Tsu	Tsu	Tsu	NA	Kas	NA	Tsu	NA	Kas	Het	Het	Het	NA	NA	Tsu	Tsu	Tsu	Tsu	Tsu	NA	Tsu	Tsu	Het	Kas	Tsu	NA	NA	NA	NA	NA	NA
Chr5	18532048	18532083	F	18532058	Tsu	Tsu	Tsu	Tsu	NA	Tsu	Tsu	Tsu	Tsu	Tsu	NA	Tsu	Tsu	Tsu	Tsu	Tsu	Tsu	Tsu	Kas	NA	Tsu	Tsu	NA	Het	Het	Het	NA	Tsu	Tsu	Tsu	Tsu	Tsu	Tsu	Tsu	Tsu	Tsu	Het	Kas	Tsu	Tsu	Tsu	NA	NA	NA	Tsu
Chr5	18532465	18532500	F	18532472	Tsu	NA	NA	NA	Tsu	Tsu	Tsu	Tsu	Tsu	Tsu	NA	Tsu	Tsu	Tsu	Tsu	Tsu	Tsu	Tsu	Kas	Tsu	Tsu	Tsu	NA	Het	NA	Het	Het	Tsu	NA	Tsu	Tsu	NA	NA	Tsu	NA	NA	Het	NA	Tsu	Tsu	Tsu	Tsu	NA	NA	NA
Chr5	18532465	18532500	F	18532496	NA	NA	NA	NA	Tsu	Tsu	NA	NA	Tsu	NA	NA	NA	Tsu	NA	NA	Tsu	NA	NA	Kas	NA	NA	NA	Kas	NA	NA	NA	Het	NA	NA	NA	NA	NA	NA	NA	NA	NA	Het	NA	Tsu	NA	NA	NA	NA	NA	NA
Chr5	18671612	18671647	F	18671619	Tsu	Tsu	Tsu	Tsu	NA	Tsu	Tsu	NA	NA	NA	NA	Tsu	NA	Tsu	Tsu	Tsu	Tsu	Tsu	Kas	Tsu	Tsu	Tsu	Kas	Het	NA	NA	Het	Tsu	Tsu	Tsu	Tsu	NA	NA	NA	Tsu	Tsu	NA	Kas	Tsu	Tsu	Tsu	NA	Tsu	Tsu	Tsu
Chr5	18671612	18671647	F	18671645	Tsu	Tsu	Tsu	Tsu	NA	Tsu	Tsu	NA	NA	NA	NA	Tsu	NA	NA	Tsu	Tsu	Tsu	Tsu	NA	NA	NA	Tsu	NA	NA	NA	Het	NA	NA	Tsu	NA	NA	NA	NA	NA	Tsu	Tsu	NA	NA	Tsu	Tsu	Tsu	NA	Tsu	Tsu	Tsu
Chr5	18762197	18762232	F	18762217	Tsu	Tsu	Tsu	Tsu	Tsu	Tsu	Tsu	NA	NA	NA	Tsu	Tsu	Tsu	Tsu	Tsu	Tsu	Tsu	Tsu	NA	NA	Tsu	Tsu	NA	Het	Het	Het	NA	Tsu	Tsu	Tsu	Tsu	Tsu	Tsu	Tsu	NA	Tsu	NA	NA	Tsu	Tsu	Tsu	NA	Tsu	NA	Tsu
Chr5	18815453	18815488	F	18815479	NA	NA	NA	NA	NA	NA	NA	NA	NA	NA	NA	NA	NA	NA	NA	NA	NA	NA	NA	NA	NA	NA	NA	NA	NA	NA	NA	NA	NA	NA	NA	NA	NA	NA	NA	NA	NA	NA	NA	NA	NA	NA	NA	NA	NA
Chr5	19126784	19126819	F	19126788	NA	NA	NA	Tsu	NA	NA	NA	NA	NA	NA	NA	NA	NA	NA	NA	NA	NA	NA	Kas	NA	NA	NA	Kas	NA	Het	NA	Kas	NA	NA	NA	NA	NA	Tsu	Tsu	NA	NA	Kas	NA	NA	NA	NA	NA	NA	NA	NA
Chr5	19234618	19234653	F	19234626	Tsu	Tsu	Tsu	NA	Het	Tsu	Tsu	NA	Tsu	Tsu	NA	NA	NA	NA	NA	Tsu	NA	NA	Kas	NA	Tsu	Tsu	NA	NA	Het	NA	NA	Tsu	NA	NA	NA	Tsu	NA	Tsu	NA	Tsu	Kas	NA	Tsu	Tsu	Tsu	NA	NA	Het	Tsu
Chr5	19273912	19273947	F	19273919	NA	NA	NA	NA	NA	NA	NA	NA	NA	NA	NA	NA	NA	NA	NA	NA	NA	NA	NA	NA	NA	NA	NA	NA	NA	NA	NA	NA	NA	NA	NA	NA	NA	NA	NA	NA	NA	NA	NA	NA	NA	NA	NA	NA	NA
Chr5	19283518	19283553	F	19283549	NA	NA	NA	Tsu	NA	NA	NA	NA	NA	NA	Tsu	NA	NA	Tsu	NA	NA	Tsu	NA	NA	Tsu	NA	NA	NA	Het	NA	NA	Het	NA	NA	NA	NA	Tsu	Tsu	Tsu	NA	NA	Kas	Kas	NA	NA	NA	NA	NA	NA	Tsu
Chr5	19586861	19586896	F	19586893	NA	NA	NA	Tsu	NA	Tsu	NA	NA	NA	NA	NA	Tsu	NA	Tsu	Tsu	Tsu	NA	NA	Kas	Tsu	NA	NA	NA	NA	Het	NA	NA	NA	NA	NA	NA	NA	Tsu	Tsu	NA	NA	NA	NA	NA	NA	NA	NA	NA	NA	NA
Chr5	19588457	19588492	F	19588483	NA	NA	NA	NA	NA	NA	NA	NA	NA	NA	NA	NA	NA	NA	NA	NA	NA	NA	NA	NA	NA	NA	NA	NA	NA	NA	NA	NA	NA	NA	NA	NA	NA	NA	NA	NA	NA	NA	NA	NA	NA	NA	NA	NA	Tsu
Chr5	19604734	19604769	F	19604737	Tsu	Tsu	Tsu	Tsu	Het	Tsu	Tsu	NA	Tsu	Tsu	Tsu	NA	Tsu	Tsu	NA	Tsu	Tsu	Tsu	Kas	NA	Tsu	Tsu	Kas	Het	Het	Het	NA	Het	NA	Het	NA	Tsu	Tsu	Tsu	Het	NA	NA	Kas	Tsu	Tsu	Tsu	NA	NA	NA	Tsu
Chr5	19646433	19646468	F	19646448	NA	NA	NA	Tsu	NA	NA	NA	NA	NA	NA	NA	NA	NA	NA	NA	NA	NA	NA	NA	Tsu	NA	NA	NA	NA	NA	NA	NA	NA	NA	NA	NA	NA	NA	Tsu	NA	NA	NA	NA	NA	NA	NA	NA	NA	NA	NA
Chr5	19722157	19722192	F	19722187	Tsu	NA	Tsu	Tsu	Het	Tsu	Tsu	NA	Tsu	NA	Tsu	Tsu	Tsu	Tsu	Tsu	Tsu	Tsu	Tsu	NA	NA	Tsu	NA	NA	Het	NA	Het	NA	Het	NA	Het	Tsu	NA	Tsu	Tsu	Het	Tsu	Kas	NA	NA	NA	Tsu	NA	NA	NA	Tsu
Chr5	19723748	19723783	F	19723749	NA	NA	NA	NA	NA	NA	NA	NA	NA	NA	NA	NA	NA	NA	NA	NA	NA	NA	NA	NA	NA	NA	NA	NA	NA	NA	NA	NA	NA	NA	NA	NA	NA	NA	NA	NA	NA	NA	NA	NA	NA	NA	NA	NA	NA
Chr5	19926371	19926406	F	19926380	Tsu	Tsu	NA	NA	NA	NA	Tsu	NA	NA	NA	Tsu	NA	Tsu	Tsu	Tsu	Tsu	Tsu	Tsu	NA	Tsu	Tsu	Tsu	NA	Het	Het	Het	NA	Het	Tsu	Het	Tsu	Tsu	Tsu	Tsu	NA	Tsu	Kas	NA	Tsu	Tsu	Tsu	NA	Tsu	NA	Tsu
Chr5	20143112	20143147	F	20143122	Tsu	NA	Tsu	NA	Het	Tsu	NA	NA	NA	NA	NA	NA	Tsu	NA	NA	Tsu	NA	Tsu	Kas	Tsu	Tsu	NA	Kas	Het	NA	Het	Het	Het	NA	NA	Tsu	NA	Tsu	NA	NA	Tsu	NA	Kas	NA	Tsu	Tsu	NA	Tsu	NA	NA
Chr5	20198918	20198953	F	20198935	Tsu	Tsu	Tsu	Tsu	Het	Tsu	Tsu	Tsu	Tsu	Tsu	Tsu	NA	Tsu	NA	Tsu	Tsu	Tsu	Tsu	NA	Tsu	NA	Tsu	Kas	Het	Het	Het	NA	Het	Tsu	Het	Tsu	NA	Tsu	Tsu	Het	Tsu	Kas	Kas	Tsu	Tsu	Tsu	NA	NA	NA	Tsu
Chr5	20256217	20256252	F	20256244	Tsu	Tsu	NA	NA	NA	NA	Tsu	NA	NA	NA	Tsu	Tsu	Tsu	NA	Tsu	Tsu	Tsu	Tsu	Kas	NA	Tsu	Tsu	Kas	NA	Het	Het	NA	NA	NA	NA	Tsu	Tsu	Tsu	NA	Het	Tsu	Kas	Kas	NA	Tsu	Tsu	NA	Tsu	NA	Tsu
Chr5	20256217	20256252	F	20256249	Tsu	Tsu	NA	NA	NA	NA	Tsu	NA	NA	NA	Tsu	Tsu	Tsu	NA	NA	Tsu	Tsu	Tsu	Kas	NA	NA	NA	Kas	NA	Het	Het	NA	NA	NA	NA	Tsu	NA	NA	NA	NA	Tsu	NA	Kas	NA	Tsu	NA	NA	Tsu	NA	NA
Chr5	20282807	20282842	F	20282825	Tsu	NA	Tsu	Tsu	Het	Tsu	Tsu	NA	NA	Tsu	NA	Tsu	Tsu	Tsu	Tsu	Tsu	Tsu	Tsu	NA	Tsu	Tsu	Tsu	Kas	Het	NA	Het	NA	Het	NA	Het	Tsu	Tsu	Tsu	Tsu	NA	Tsu	NA	NA	Tsu	Tsu	Tsu	Tsu	Tsu	NA	Tsu
Chr5	20282807	20282842	F	20282837	NA	NA	Tsu	Tsu	Het	Tsu	Tsu	NA	NA	NA	NA	Tsu	Tsu	Tsu	NA	Tsu	Tsu	NA	Kas	NA	Tsu	NA	Kas	Het	NA	Het	NA	NA	NA	NA	Tsu	NA	NA	NA	NA	Tsu	NA	Kas	Tsu	Tsu	Tsu	Tsu	NA	NA	Tsu
Chr5	20372582	20372617	F	20372588	Tsu	Tsu	Tsu	Tsu	Het	Tsu	Tsu	Tsu	Tsu	Tsu	NA	Tsu	Tsu	Tsu	Tsu	Tsu	Tsu	Tsu	Kas	Tsu	Tsu	Tsu	Kas	Het	Het	Het	NA	Het	Tsu	Het	NA	Tsu	Tsu	Tsu	Het	Tsu	Kas	Kas	Tsu	Tsu	Tsu	NA	Tsu	NA	Tsu
Chr5	20380847	20380882	F	20380871	NA	Tsu	NA	Tsu	NA	Tsu	Tsu	NA	NA	NA	Tsu	Tsu	Tsu	Tsu	NA	Tsu	Tsu	Tsu	NA	Tsu	Tsu	Tsu	Kas	Het	NA	NA	NA	Het	Tsu	Het	Tsu	Tsu	Tsu	Tsu	Het	NA	NA	NA	Tsu	NA	Tsu	NA	Tsu	NA	Tsu
Chr5	20732496	20732531	F	20732529	NA	NA	NA	NA	NA	NA	NA	NA	NA	NA	NA	NA	NA	Tsu	NA	NA	NA	NA	NA	Tsu	NA	NA	NA	NA	NA	NA	NA	NA	NA	NA	NA	Tsu	Tsu	NA	NA	NA	NA	NA	NA	NA	NA	NA	Tsu	NA	NA
Chr5	20867306	20867341	F	20867317	NA	NA	NA	NA	NA	NA	NA	NA	NA	NA	NA	NA	NA	Tsu	NA	NA	NA	NA	NA	Tsu	Tsu	NA	NA	NA	NA	NA	NA	NA	NA	NA	NA	NA	Tsu	Tsu	NA	Tsu	NA	NA	NA	NA	NA	NA	Tsu	Tsu	Tsu
Chr5	20877496	20877531	F	20877527	NA	NA	Tsu	Tsu	NA	Tsu	NA	NA	NA	NA	NA	NA	NA	NA	NA	NA	NA	NA	NA	NA	NA	NA	Kas	NA	NA	Het	NA	NA	NA	NA	NA	NA	NA	NA	Het	NA	NA	NA	NA	NA	NA	NA	NA	NA	NA
Chr5	20895985	20896020	F	20896000	Tsu	Tsu	Tsu	Tsu	Tsu	Tsu	Tsu	Tsu	Tsu	Tsu	Tsu	Tsu	Tsu	Tsu	Tsu	Tsu	Tsu	Tsu	Kas	Tsu	Tsu	Tsu	Kas	Het	Het	NA	NA	Het	NA	Het	Tsu	Tsu	Tsu	Tsu	Het	Tsu	NA	Het	Tsu	Tsu	NA	NA	Tsu	NA	Tsu
Chr5	20903460	20903495	F	20903470	Tsu	Tsu	Tsu	Tsu	Tsu	NA	Tsu	NA	NA	NA	Tsu	Tsu	Tsu	Tsu	Tsu	Tsu	Tsu	Tsu	Kas	Tsu	Tsu	Tsu	Kas	Het	Het	NA	NA	Het	Tsu	Het	Tsu	NA	Tsu	Tsu	Het	Tsu	Kas	Het	Tsu	Tsu	Tsu	NA	Tsu	Tsu	Tsu
Chr5	20989637	20989672	F	20989639	Tsu	Tsu	Tsu	Tsu	NA	Tsu	Tsu	NA	NA	NA	Tsu	Tsu	Tsu	Tsu	Tsu	Tsu	Tsu	Tsu	NA	Tsu	Tsu	Tsu	Kas	NA	NA	NA	NA	Het	Tsu	NA	Tsu	Tsu	Tsu	Tsu	NA	Tsu	NA	Het	Tsu	Tsu	NA	NA	NA	NA	NA
Chr5	20992916	20992951	F	20992946	NA	Tsu	Tsu	Tsu	Tsu	Tsu	NA	NA	NA	NA	Tsu	Tsu	Tsu	Tsu	Tsu	Tsu	Tsu	Tsu	Kas	NA	Tsu	Tsu	Kas	Het	Het	Het	NA	Het	Tsu	Het	Tsu	Tsu	Tsu	NA	Het	Tsu	Kas	Het	NA	Tsu	Tsu	NA	Tsu	NA	Tsu
Chr5	21394743	21394778	F	21394771	Tsu	NA	NA	Tsu	Tsu	NA	Tsu	Tsu	NA	Tsu	NA	Tsu	Tsu	NA	Tsu	NA	Tsu	Tsu	Kas	NA	Tsu	Tsu	Kas	Het	Het	Het	NA	Het	Tsu	Het	Tsu	Tsu	Tsu	NA	Het	Tsu	NA	Het	Tsu	Tsu	NA	NA	Tsu	Het	Tsu
Chr5	21435306	21435341	F	21435322	Tsu	Tsu	Tsu	Tsu	Tsu	Tsu	Tsu	NA	NA	NA	NA	Tsu	NA	Tsu	Tsu	Tsu	Tsu	Tsu	Kas	Tsu	Tsu	Tsu	Kas	Het	Het	Het	NA	Het	Tsu	NA	NA	Tsu	NA	Tsu	Het	Tsu	Kas	Het	Tsu	Tsu	Tsu	NA	Tsu	NA	Tsu
Chr5	21714099	21714134	F	21714108	Tsu	Tsu	Tsu	Tsu	Tsu	Tsu	Tsu	NA	NA	Tsu	Tsu	Tsu	Tsu	Tsu	Tsu	Tsu	Tsu	Tsu	Kas	Tsu	Tsu	Tsu	Kas	Het	NA	Het	NA	Het	Tsu	Het	Tsu	Tsu	Tsu	Tsu	Het	Tsu	Het	NA	Tsu	Het	Tsu	NA	Tsu	NA	Tsu
Chr5	21757843	21757878	F	21757867	NA	NA	NA	NA	NA	NA	NA	NA	NA	NA	NA	NA	NA	NA	NA	NA	NA	NA	NA	NA	NA	NA	NA	NA	NA	NA	NA	NA	NA	NA	NA	NA	NA	NA	NA	NA	NA	NA	NA	NA	NA	NA	NA	NA	NA
Chr5	21803763	21803798	F	21803782	NA	Tsu	Tsu	Tsu	NA	Tsu	Tsu	NA	NA	NA	Tsu	Tsu	Tsu	Tsu	NA	Tsu	Tsu	Tsu	NA	Tsu	NA	Tsu	NA	Het	Het	Het	NA	Het	Tsu	Het	NA	NA	Tsu	Tsu	Het	NA	Het	Het	Tsu	NA	Tsu	NA	Tsu	NA	Tsu
Chr5	22185764	22185799	F	22185774	NA	Tsu	Tsu	Tsu	NA	NA	NA	Tsu	Tsu	Tsu	Tsu	Tsu	Tsu	Tsu	Tsu	Tsu	Tsu	Tsu	NA	Tsu	Tsu	Tsu	NA	Het	Het	Het	NA	Het	Tsu	Het	Tsu	NA	Tsu	Tsu	Het	Tsu	Het	Het	NA	NA	Tsu	NA	Tsu	NA	Tsu
Chr5	22212344	22212379	F	22212348	Tsu	NA	NA	NA	NA	NA	Tsu	NA	NA	NA	Tsu	Tsu	Tsu	NA	Tsu	NA	Tsu	Tsu	Kas	NA	NA	Tsu	Kas	NA	NA	NA	NA	Het	Tsu	Het	NA	Tsu	Tsu	NA	NA	NA	NA	NA	Tsu	NA	NA	NA	NA	NA	Tsu
Chr5	22346846	22346881	F	22346878	NA	NA	NA	NA	NA	NA	NA	NA	NA	NA	NA	NA	NA	NA	NA	NA	NA	NA	NA	NA	NA	NA	NA	NA	NA	NA	NA	Het	NA	NA	NA	NA	Tsu	NA	NA	NA	Het	Het	NA	NA	Tsu	NA	NA	NA	NA
Chr5	22447039	22447074	F	22447047	Tsu	Tsu	Tsu	Tsu	Tsu	Tsu	Tsu	Tsu	Tsu	Tsu	Tsu	Tsu	Tsu	NA	Tsu	Tsu	Tsu	Tsu	NA	Tsu	NA	NA	Kas	Het	NA	NA	NA	Het	Tsu	Het	Tsu	NA	Tsu	Tsu	Het	Tsu	Het	NA	Tsu	Het	Tsu	NA	Tsu	Tsu	Tsu
Chr5	22564141	22564176	F	22564143	NA	NA	NA	Tsu	NA	NA	NA	NA	NA	NA	Tsu	NA	NA	Tsu	NA	NA	Tsu	Tsu	NA	Tsu	NA	Tsu	NA	NA	Het	Het	NA	Het	NA	Het	NA	Tsu	NA	NA	NA	Tsu	Het	NA	NA	NA	NA	NA	Tsu	NA	Tsu
Chr5	22809747	22809782	F	22809753	NA	Tsu	Tsu	Tsu	Tsu	NA	Tsu	NA	NA	NA	Tsu	Tsu	Tsu	Tsu	NA	Tsu	Tsu	Tsu	Kas	Tsu	Tsu	NA	Kas	Het	Het	Het	NA	Het	Tsu	NA	NA	NA	NA	Tsu	Het	NA	Het	Het	Tsu	Het	Tsu	NA	Tsu	NA	Tsu
Chr5	22809747	22809782	F	22809756	NA	Tsu	Tsu	Tsu	Tsu	NA	Tsu	NA	NA	NA	Tsu	Tsu	Tsu	Tsu	Tsu	Tsu	Tsu	Tsu	Kas	NA	Tsu	NA	Kas	Het	Het	Het	NA	Het	Tsu	Het	Tsu	NA	NA	Tsu	Het	NA	Het	Het	Tsu	Het	Tsu	NA	NA	NA	NA
Chr5	22869817	22869852	F	22869843	NA	Tsu	Tsu	Tsu	Tsu	Tsu	Tsu	Tsu	NA	NA	NA	Tsu	NA	NA	Tsu	Tsu	Tsu	Tsu	Kas	Tsu	NA	Tsu	NA	Het	Het	Het	NA	Tsu	Tsu	Het	Tsu	Tsu	Tsu	NA	Het	Tsu	NA	Het	Tsu	Het	Tsu	NA	Tsu	NA	NA
Chr5	23030508	23030543	F	23030519	Tsu	NA	Tsu	Tsu	Tsu	Tsu	Tsu	NA	NA	NA	Tsu	Tsu	NA	Tsu	Tsu	Tsu	Tsu	Tsu	Kas	Tsu	Tsu	Tsu	Kas	Het	Het	NA	Het	Tsu	Tsu	Het	Tsu	Tsu	Tsu	Tsu	Het	Tsu	Het	Het	NA	Het	Tsu	NA	NA	NA	Tsu
Chr5	23030508	23030543	F	23030528	Tsu	NA	Tsu	Tsu	Tsu	Tsu	Tsu	NA	NA	NA	Tsu	Tsu	NA	Tsu	Tsu	Tsu	Tsu	Tsu	Kas	Tsu	Tsu	Tsu	Kas	Het	Het	NA	Het	Tsu	Tsu	Het	Tsu	Tsu	Tsu	Tsu	Het	Tsu	Het	Het	NA	Het	Tsu	NA	NA	NA	Tsu
Chr5	23236416	23236451	F	23236447	NA	NA	NA	NA	NA	NA	NA	NA	NA	NA	NA	NA	NA	Tsu	NA	NA	NA	NA	NA	Tsu	NA	NA	NA	NA	NA	NA	NA	Tsu	Tsu	NA	NA	NA	Tsu	Tsu	NA	NA	Het	NA	NA	NA	NA	NA	NA	NA	Tsu
Chr5	23266143	23266178	F	23266174	Tsu	Tsu	NA	Tsu	Tsu	Tsu	Tsu	NA	NA	NA	Tsu	Tsu	Tsu	NA	NA	Tsu	Tsu	Tsu	NA	NA	Tsu	Tsu	NA	NA	NA	NA	NA	Tsu	Tsu	NA	Tsu	Tsu	Tsu	NA	NA	Tsu	NA	NA	Tsu	NA	NA	NA	Tsu	NA	Tsu
Chr5	23266143	23266178	F	23266175	Tsu	Tsu	NA	NA	Tsu	Tsu	Tsu	NA	NA	NA	Tsu	Tsu	Tsu	NA	NA	Tsu	NA	NA	NA	NA	Tsu	Tsu	NA	NA	NA	NA	NA	Tsu	NA	NA	Tsu	Tsu	Tsu	NA	NA	Tsu	NA	NA	Tsu	NA	NA	NA	NA	NA	Tsu
Chr5	23353829	23353864	F	23353840	Tsu	NA	NA	NA	NA	NA	Tsu	NA	NA	NA	Tsu	NA	NA	Tsu	NA	NA	Tsu	Tsu	Kas	Tsu	Tsu	Tsu	NA	Het	NA	NA	NA	Tsu	Tsu	NA	NA	Tsu	Tsu	Tsu	NA	Tsu	NA	Het	NA	Het	Tsu	NA	Tsu	NA	Tsu
Chr5	23495113	23495148	F	23495132	NA	NA	NA	NA	NA	NA	NA	NA	NA	NA	NA	NA	NA	NA	NA	NA	NA	NA	Kas	NA	NA	NA	NA	NA	NA	NA	NA	NA	NA	NA	NA	NA	NA	NA	NA	NA	Het	NA	NA	NA	Tsu	NA	NA	NA	NA
Chr5	23548459	23548494	F	23548462	NA	NA	NA	NA	NA	NA	NA	NA	NA	NA	NA	NA	NA	NA	NA	NA	NA	NA	NA	NA	NA	NA	NA	NA	NA	NA	NA	NA	NA	NA	NA	NA	NA	NA	NA	NA	NA	NA	NA	NA	NA	NA	NA	NA	NA
Chr5	24070026	24070061	F	24070056	Tsu	Tsu	NA	Tsu	NA	NA	NA	NA	NA	NA	Tsu	Tsu	Tsu	Tsu	Tsu	Tsu	Tsu	Tsu	NA	Tsu	Tsu	NA	NA	Het	NA	NA	Het	Tsu	Tsu	NA	NA	Tsu	NA	Tsu	NA	NA	NA	Het	Het	Het	NA	NA	Tsu	NA	Tsu
Chr5	24358126	24358161	F	24358135	Tsu	Tsu	NA	Tsu	NA	Tsu	Tsu	NA	NA	NA	NA	Tsu	Tsu	Tsu	Tsu	Tsu	Tsu	Tsu	NA	Tsu	Tsu	NA	Het	Het	Het	Het	NA	Tsu	NA	Het	Tsu	NA	Tsu	Tsu	Het	NA	Het	Het	NA	Het	Tsu	NA	Tsu	NA	Tsu
Chr5	24380365	24380400	F	24380376	Tsu	Tsu	NA	Tsu	NA	NA	Tsu	NA	NA	NA	NA	NA	Tsu	Tsu	Tsu	NA	NA	Tsu	Kas	Tsu	Tsu	Tsu	NA	Het	Het	NA	NA	Tsu	Tsu	Het	Tsu	Tsu	NA	Tsu	Het	Tsu	NA	Het	NA	Het	Tsu	NA	Tsu	Tsu	NA
Chr5	24401879	24401914	F	24401894	Tsu	Tsu	Tsu	Tsu	Tsu	Tsu	NA	NA	NA	NA	NA	Tsu	NA	Tsu	NA	Tsu	Tsu	Tsu	Kas	NA	Tsu	Tsu	NA	Het	Het	NA	NA	Tsu	NA	Het	NA	Tsu	Tsu	NA	Het	Tsu	Het	Het	NA	Het	Tsu	NA	Tsu	NA	NA
Chr5	24651284	24651319	F	24651289	Tsu	NA	Tsu	Tsu	Tsu	Tsu	Tsu	NA	NA	NA	Tsu	Tsu	NA	NA	Tsu	Tsu	Tsu	Tsu	NA	NA	Tsu	Tsu	Het	Het	NA	NA	NA	Tsu	Het	Het	Tsu	Tsu	NA	Tsu	Het	Tsu	Het	Het	NA	Het	Tsu	NA	Tsu	NA	Tsu
Chr5	24861623	24861658	F	24861630	Tsu	NA	Tsu	NA	Tsu	Tsu	Tsu	Tsu	Tsu	Tsu	NA	Tsu	Tsu	Tsu	Tsu	Tsu	Tsu	Tsu	Kas	Tsu	Tsu	Tsu	NA	Het	Het	Het	NA	NA	Het	Het	NA	NA	Tsu	NA	NA	NA	Het	Het	NA	Het	Tsu	NA	Tsu	NA	NA
Chr5	24994223	24994258	F	24994255	NA	NA	NA	NA	NA	NA	Tsu	NA	NA	NA	NA	NA	Tsu	NA	NA	NA	NA	NA	NA	NA	NA	NA	NA	NA	NA	NA	NA	Tsu	NA	NA	NA	NA	NA	NA	NA	NA	NA	NA	NA	NA	NA	NA	NA	NA	NA
Chr5	25100876	25100911	F	25100894	Tsu	Tsu	Tsu	Tsu	Tsu	Tsu	Tsu	Tsu	Tsu	Tsu	Tsu	Tsu	NA	Tsu	Tsu	Tsu	Tsu	NA	NA	Tsu	Tsu	Tsu	NA	Het	Het	Het	NA	Tsu	Het	Het	Tsu	Tsu	Tsu	Tsu	Het	Tsu	Het	Het	Het	Het	Tsu	NA	Tsu	NA	Tsu
Chr5	25341115	25341150	F	25341145	NA	Tsu	Tsu	Tsu	Tsu	Tsu	Tsu	Tsu	Tsu	Tsu	NA	Tsu	Tsu	Tsu	Tsu	Tsu	Tsu	Tsu	Kas	NA	Tsu	Tsu	NA	Het	Het	NA	NA	NA	Het	Het	Tsu	Tsu	Tsu	NA	Het	Tsu	Het	Het	Het	Het	Tsu	NA	Tsu	NA	Tsu
Chr5	25341302	25341337	F	25341310	Tsu	Tsu	Tsu	Tsu	Tsu	Tsu	NA	Tsu	Tsu	Tsu	Tsu	Tsu	Tsu	NA	Tsu	Tsu	Tsu	NA	Kas	Tsu	Tsu	NA	NA	Het	Het	NA	NA	Tsu	NA	Het	Tsu	Tsu	Tsu	Tsu	Het	NA	NA	NA	NA	Het	Tsu	NA	Tsu	Tsu	Tsu
Chr5	25517308	25517343	F	25517339	Tsu	Tsu	Tsu	Tsu	Tsu	Tsu	Tsu	Tsu	Tsu	NA	Tsu	Tsu	NA	Tsu	NA	Tsu	Tsu	Tsu	NA	NA	NA	Tsu	Tsu	Het	NA	NA	Het	Tsu	Het	Het	NA	Tsu	Tsu	Tsu	NA	Tsu	NA	NA	NA	Het	NA	NA	NA	NA	Tsu
Chr5	25824218	25824253	F	25824224	Tsu	Tsu	NA	NA	Tsu	Tsu	NA	Tsu	Tsu	Tsu	NA	Tsu	Tsu	Tsu	Tsu	Tsu	Tsu	Tsu	Kas	Tsu	Tsu	NA	NA	Het	Het	Het	NA	Tsu	Kas	Het	NA	Tsu	Tsu	NA	Het	Tsu	Het	NA	NA	NA	Tsu	Tsu	Tsu	NA	Tsu
Chr5	26377895	26377930	F	26377896	NA	NA	NA	NA	NA	NA	NA	NA	NA	NA	NA	NA	NA	NA	NA	NA	NA	NA	NA	NA	NA	NA	NA	NA	NA	NA	NA	NA	NA	NA	NA	NA	NA	NA	NA	NA	NA	NA	NA	NA	NA	NA	Tsu	NA	NA
Chr5	26388828	26388863	F	26388859	Tsu	Tsu	NA	Tsu	NA	NA	Tsu	Tsu	Tsu	Tsu	NA	Tsu	Tsu	Tsu	NA	NA	NA	Tsu	NA	NA	NA	NA	Het	NA	Het	NA	NA	Tsu	NA	Het	NA	NA	NA	NA	Het	NA	NA	NA	NA	NA	NA	NA	NA	NA	NA
Chr5	26866677	26866712	F	26866685	NA	Tsu	Tsu	Tsu	Tsu	Tsu	Tsu	Tsu	NA	Tsu	NA	Tsu	Tsu	Tsu	Tsu	NA	Tsu	Tsu	Het	NA	Tsu	Tsu	NA	Het	NA	Het	NA	Tsu	NA	Het	Tsu	Tsu	NA	NA	Het	Tsu	Het	NA	NA	Het	Het	Tsu	Tsu	Tsu	NA
Chr5	26866677	26866712	F	26866688	Tsu	Tsu	Tsu	Tsu	Tsu	Tsu	Tsu	NA	NA	NA	NA	Tsu	Tsu	Tsu	NA	NA	NA	Tsu	Het	Tsu	Tsu	Tsu	NA	Het	NA	NA	NA	Tsu	NA	Het	Tsu	Tsu	Tsu	Tsu	Het	Tsu	Het	NA	Het	Het	Het	Tsu	Tsu	Tsu	Tsu
[truncated: 30 more columns]
