# Supplementary material for: Development of a next-generation NIL library in Arabidopsis thaliana for dissecting complex traits
Source: BMC Genomics. 2013 Sep 25;14:655. doi: 10.1186/1471-2164-14-655 (PMC3849958; doi:10.1186/1471-2164-14-655)
Supplement: Additional file 7 — CSV Table of candidate genes in QTL interval selected based on relevant GO terms. [file 1471-2164-14-655-S7.csv]

	Locus Identifier	GO term	cat	code	GO Slim	Reference	Made by:
1	AT1G03060	response to abscisic acid stimulus	proc	IDA	other biological processes	Publication:501739724|PMID:20733066	TAIR
		( GO:0009737 )
2	AT1G03880	cellular response to abscisic acid stimulus	proc	IDA	other cellular processes	Publication:501728826|PMID:18768909	NA
		( GO:0071215 )
3	AT1G05470	response to abscisic acid stimulus	proc	IMP	other biological processes	Publication:501712223|PMID:15100402	TAIR
		( GO:0009737 )
4	AT1G05510	response to abscisic acid stimulus	proc	IEP	other biological processes	Publication:501728826|PMID:18768909	NA
		( GO:0009737 )
5	AT1G05575	abscisic acid mediated signaling pathway	proc	RCA	other cellular processes | signal transduction	Publication:501748728|PMID:22589469	NA
		( GO:0009738 )
6	AT1G05630	response to abscisic acid stimulus	proc	IMP	other biological processes	Publication:501729051|PMID:18931139	NA
		( GO:0009737 )
7	AT1G05850	response to abscisic acid stimulus	proc	RCA	other biological processes	Publication:501748728|PMID:22589469	NA
		( GO:0009737 )
		response to water deprivation	proc	IMP	response to stress | response to abiotic or biotic stimulus	Publication:501720620|PMID:17156413	TAIR
		( GO:0009414 )
8	AT1G06040	response to abscisic acid stimulus	proc	RCA	other biological processes	Publication:501748728|PMID:22589469	NA
		( GO:0009737 )
9	AT1G06190	response to abscisic acid stimulus	proc	IDA	other biological processes	Publication:501739724|PMID:20733066	TAIR
		( GO:0009737 )
10	AT1G04110	stomatal complex morphogenesis	proc	RCA	developmental processes	Publication:501748728|PMID:22589469	NA
		( GO:0010103 )
11	AT1G04400	stomatal movement	proc	IGI	other cellular processes	Publication:501717502|PMID:16093319	TAIR
		( GO:0010118 )
12	AT1G05230	stomatal complex morphogenesis	proc	RCA	developmental processes	Publication:501748728|PMID:22589469	NA
		( GO:0010103 )
13	AT1G05180	response to water deprivation	proc	IMP	response to stress | response to abiotic or biotic stimulus	Publication:3673|PMID:8979397	TAIR
		( GO:0009414 )
14	AT1G05680	cellular response to water deprivation	proc	IEP	response to stress | other cellular processes | response to abiotic or biotic stimulus	Publication:501739702|PMID:20798329	TAIR
		( GO:0042631 )
15	AT1G06620	response to water deprivation	proc	RCA	response to stress | response to abiotic or biotic stimulus	Publication:501748728|PMID:22589469	NA
		( GO:0009414 )
