# Supplementary material for: Development of a next-generation NIL library in Arabidopsis thaliana for dissecting complex traits
Source: BMC Genomics. 2013 Sep 25;14:655. doi: 10.1186/1471-2164-14-655 (PMC3849958; doi:10.1186/1471-2164-14-655)
Supplement: Additional file 8 — CSV Table of the primer sequences used for KASP assays. [file 1471-2164-14-655-S8.csv]

Marker	Chr	Loc (cM)	Col pos	seq
1_112908	1	0	112908	cttaaggaagtattgggtgctttctctatgaacaatgtgactaggatgctactagggaaacaattctttgggcctggatctctagttagcccaaaagaagcccaaga[a/g]tttttgcacataactcacaaattgttttggctgttgggtgtaatttacctaggagattacttgccattttggagatgggtggatccgtccggatgcgagaaagaaatgagggacgtggagaagcgtgttgac
1_2211035	1	5.145	2211035	acattaatgtctactctcagaaaaatgggaagcataaagctgagaaggaaagtggatatgtcaaaatatttaagttttatgttatcgacgttgacgcaa[a/g]caataaactattcccacaagtttactgattgttttgataggcataaataacacttataatgttaatggaaatagcaaaag cattacctcgatttgggataa
1-4142402	1	10.1	4142402	TAGATGAACTACCTNAAGTCGAGAACTGGAGAGCTGTGAAAAGGATGTNGCTAATGAATAANNATTTTGAAAAGATA[C/T]TTGGCAGTCCCGAATGCGTTGAACTTNTAACTNTGTTCCTTCAGAATAACTACAAGTTNGTAGACATCTCAATGGAATTC TTTCGGTGTATGCCTAGTCTAGCTGTTTTGGATCTATCAGAAAATCACAGTCNTNGTGAACTGCCAGAAGAAATATCAGA G
1_5923549	1	15.09	5923495	catttttgttcttccttgtgattagctcatactttacaattgaatagtttattgtc[a/g]aggaacagttctgcatcttaaatctagctttagtgactgatgttttgtttggtt
1_6572582	1	19.48	6572582	GTCGAAAACGAAATAGTAAAACAGAAGCTCATAAGATCGAATGAGACCGATGTAGCATTATGGAATGGAAAGCATGACCACTATCGAAAAGAGTTTCACACCAAAGAGACGTGGCTGCAGATTCGCACCGCAAAGC[T/C]ATTGATGGAGAACTACAACGGAATCTGGTTCAAGCACTCGACTCCGAAGTACTCACTCATCACATGGCTCGTTCAAAAAAATAGAGTAGCTACGGGTGACAAGCTGATTAAGTGGAACCCGCAAGTAACTCCAAACTGCATTCTCTGTCAACACACTTTGGAG
1_6839609	1	20.16	6839609	CCTCCCGTTGAGGATCTCACCGGCTCATGATCGGAGACGACGTTGAAGTACAAACTCCGATTAGTACTCCGGTTATTGTTTATGTTACCACCACTCGGGA[G/C]CATACCAAAAGAGTAGAGATTTGTTGGAGCAGCCGCATGATTTTGTTGCTGTTGTTGTTGAAAATATTGAGGAGGGAAAATCTCAAAACCCTTGTTGTTG
			tsu allele/kas allele
